# Supplementary material for: Multilevel genome typing: genomics-guided scalable resolution typing of microbial pathogens
Source: Euro Surveill. 2020 May 21;25(20):1900519. doi: 10.2807/1560-7917.ES.2020.25.20.1900519 (PMC7262494; doi:10.2807/1560-7917.ES.2020.25.20.1900519)
Supplement: Supplementary Tables [file 1900519_LAN_Supplementary_Tables.xls]

## Sheet: disclaimer
This supplementary material is hosted by Eurosurveillance as supporting information alongside the article "Multilevel genome typing: genomics guided scalable resolution typing of microbial pathogens", on behalf of the authors, who remain responsible for the accuracy and appropriateness of the content. The same standards for ethics, copyright, attributions and permissions as for the article apply.…

## Sheet: 1 - DT104 - mather UK
Strain	MLST	MGT2	MGT3	MGT4	MGT5	MGT6	MGT7	MGT8	MGT9	CC_MGT2	CC_MGT3	CC_MGT4	CC_MGT5	CC_MGT6	CC_MGT7	CC_MGT8	CC_MGT9/ODC1	ODC2	ODC5	ODC10	MGT_acc	Run (NCBI)	MLST	Collection Year	Country	Continent	met1	met2	original_experiment_id
ERR164786_pass.fasta	19	2	11	27	263	392	509	601	651	1	1	13	12	392	509	601	651	651	651	651	ERR164786_pass.fasta	ERR164786	19	2011	United Kingdom: Scotland	Europe	2	clinical	H154
ERR026019_pass.fasta	19	2	11	27	114	136	172	206	239	1	1	13	114	136	172	206	239	239	239	239	ERR026019_pass.fasta	ERR026019	19	1993	United Kingdom: Scotland	Europe	3	environmental/other	V25
ERR026107_pass.fasta	19	2	11	27	130	166	214	265	303	1	1	13	12	166	214	265	303	303	303	303	ERR026107_pass.fasta	ERR026107	19	1994	United Kingdom: Scotland	Europe	6	clinical	H37
ERR026111_pass.fasta	19	2	11	27	130	166	217	269	307	1	1	13	12	166	217	269	307	307	307	303	ERR026111_pass.fasta	ERR026111	19	1994	United Kingdom: Scotland	Europe	7	clinical	H38
ERR170585_pass.fasta	19	2	11	156	276	414	542	642	696	1	1	13	276	414	533	642	696	696	696	678	ERR170585_pass.fasta	ERR170585	19	1993	United Kingdom: Scotland	Europe	8	clinical	H104
ERR170583_pass.fasta	19	2	11	27	157	413	466	641	695	1	1	13	12	238	466	641	695	695	695	605	ERR170583_pass.fasta	ERR170583	19	1993	United Kingdom: Scotland	Europe	9	clinical	H102
ERR026125_pass.fasta	19	2	11	27	124	172	224	280	319	1	1	13	124	172	13	280	319	319	319	319	ERR026125_pass.fasta	ERR026125	19	1990	United Kingdom: Scotland	Europe	12	clinical	H51
ERR026144_pass.fasta	19	2	11	94	136	178	232	294	334	1	1	13	124	178	232	294	334	334	334	334	ERR026144_pass.fasta	ERR026144	19	1999	United Kingdom: Scotland	Europe	13	clinical	H78
ERR170577_pass.fasta	19	2	99	157	124	152	540	636	689	1	1	13	124	152	540	636	689	689	689	689	ERR170577_pass.fasta	ERR170577	19	1990	United Kingdom: Scotland	Europe	14	clinical	H96
ERR026068_pass.fasta	19	2	11	27	124	152	195	239	274	1	1	13	124	152	195	239	274	274	274	274	ERR026068_pass.fasta	ERR026068	19	1990	United Kingdom: Scotland	Europe	15	clinical	H3
ERR170586_pass.fasta	19	2	11	27	124	152	543	643	697	1	1	13	124	152	13	643	697	697	697	362	ERR170586_pass.fasta	ERR170586	19	1993	United Kingdom: Scotland	Europe	16	clinical	H105
ERR028469_pass.fasta	19	2	11	27	146	191	255	320	361	1	1	13	124	152	13	320	361	361	361	361	ERR028469_pass.fasta	ERR028469	19	2003	United Kingdom: Scotland	Europe	17	clinical	H36
ERR170612_pass.fasta	19	2	11	27	272	424	537	664	720	1	1	13	124	424	13	664	720	685	685	362	ERR170612_pass.fasta	ERR170612	19	1998	United Kingdom: Scotland	Europe	18	clinical	H131
ERR028470_pass.fasta	19	2	11	27	124	152	256	321	362	1	1	13	124	152	13	321	362	362	362	362	ERR028470_pass.fasta	ERR028470	19	1998	United Kingdom: Scotland	Europe	19	clinical	H27
ERR026099_pass.fasta	19	2	11	27	115	163	208	259	297	1	1	13	12	137	208	259	297	297	297	297	ERR026099_pass.fasta	ERR026099	19	1995	United Kingdom: Scotland	Europe	21	clinical	H62
ERR170627_pass.fasta	19	2	11	27	115	137	566	678	735	1	1	13	12	137	173	678	735	735	240	240	ERR170627_pass.fasta	ERR170627	19	1992	United Kingdom: Scotland	Europe	22	environmental/other	V71
ERR170625_pass.fasta	19	2	11	27	115	137	173	216	733	1	1	13	12	137	173	207	287	287	240	240	ERR170625_pass.fasta	ERR170625	19	1991	United Kingdom: Scotland	Europe	23	environmental/other	V69
ERR170579_pass.fasta	19	2	11	105	115	412	173	638	691	1	1	13	12	137	173	638	691	691	240	240	ERR170579_pass.fasta	ERR170579	19	1991	United Kingdom: Scotland	Europe	24	clinical	H98
ERR170582_pass.fasta	19	2	100	27	115	137	173	640	694	1	1	13	12	137	173	211	694	287	240	240	ERR170582_pass.fasta	ERR170582	19	1992	United Kingdom: Scotland	Europe	25	clinical	H101
ERR026130_pass.fasta	19	2	11	27	115	137	173	216	323	1	1	13	12	137	173	211	323	287	240	240	ERR026130_pass.fasta	ERR026130	19	1991	United Kingdom: Scotland	Europe	26	clinical	H55
ERR026088_pass.fasta	19	2	11	27	115	137	173	216	287	1	1	13	12	137	173	211	287	287	240	240	ERR026088_pass.fasta	ERR026088	19	1991	United Kingdom: Scotland	Europe	27	clinical	H18
ERR170578_pass.fasta	19	2	11	27	275	411	541	637	690	1	1	13	12	137	173	637	690	690	240	240	ERR170578_pass.fasta	ERR170578	19	1991	United Kingdom: Scotland	Europe	28	clinical	H97
ERR170587_pass.fasta	19	2	101	27	277	415	544	644	698	1	1	13	12	137	544	644	698	698	698	240	ERR170587_pass.fasta	ERR170587	19	1993	United Kingdom: Scotland	Europe	29	clinical	H106
ERR170588_pass.fasta	19	2	11	27	115	137	545	645	699	1	1	13	12	137	545	645	699	699	240	240	ERR170588_pass.fasta	ERR170588	19	1993	United Kingdom: Scotland	Europe	30	clinical	H107
ERR170642_pass.fasta	19	2	11	27	284	137	173	687	746	1	1	13	12	137	173	687	746	746	746	240	ERR170642_pass.fasta	ERR170642	19	1995	United Kingdom: Scotland	Europe	31	environmental/other	V86
ERR170617_pass.fasta	19	2	11	160	284	426	560	669	725	1	1	13	12	137	560	669	725	725	725	725	ERR170617_pass.fasta	ERR170617	19	1999	United Kingdom: Scotland	Europe	32	clinical	H136
ERR026108_pass.fasta	19	2	11	27	115	137	173	266	304	1	1	13	12	137	173	266	304	304	240	240	ERR026108_pass.fasta	ERR026108	19	1993	United Kingdom: Scotland	Europe	33	clinical	H46
ERR170660_pass.fasta	19	2	11	27	115	137	575	698	759	1	1	13	12	137	575	698	759	759	357	240	ERR170660_pass.fasta	ERR170660	19	1997	United Kingdom: Scotland	Europe	34	environmental/other	V104
ERR026170_pass.fasta	19	2	11	27	115	137	252	316	357	1	1	13	12	137	252	316	357	357	357	240	ERR026170_pass.fasta	ERR026170	19	1997	United Kingdom: Scotland	Europe	35	clinical	H92
ERR026122_pass.fasta	19	2	11	27	132	137	173	277	316	1	1	13	12	137	173	277	316	316	240	240	ERR026122_pass.fasta	ERR026122	19	1994	United Kingdom: Scotland	Europe	36	clinical	H58
ERR170595_pass.fasta	19	2	11	27	278	137	173	648	703	1	1	13	12	137	173	648	703	703	240	240	ERR170595_pass.fasta	ERR170595	19	1995	United Kingdom: Scotland	Europe	37	clinical	H114
ERR170594_pass.fasta	19	2	11	27	115	137	175	211	702	1	1	13	12	137	173	211	702	244	240	240	ERR170594_pass.fasta	ERR170594	19	1995	United Kingdom: Scotland	Europe	38	clinical	H113
ERR026020_pass.fasta	19	2	11	27	115	137	173	207	240	1	1	13	12	137	173	207	240	240	240	240	ERR026020_pass.fasta	ERR026020	19	1994	United Kingdom: Scotland	Europe	40	environmental/other	V13
ERR164793_pass.fasta	19	2	11	27	264	181	514	607	657	1	1	13	12	181	514	607	657	657	657	337	ERR164793_pass.fasta	ERR164793	19	2008	United Kingdom: Scotland	Europe	41	environmental/other	V121
ERR170604_pass.fasta	19	2	11	27	115	146	187	656	712	1	1	13	12	137	173	656	712	260	240	240	ERR170604_pass.fasta	ERR170604	19	1996	United Kingdom: Scotland	Europe	42	clinical	H123
ERR026049_pass.fasta	19	2	11	27	115	146	187	226	260	1	1	13	12	137	173	226	260	260	240	240	ERR026049_pass.fasta	ERR026049	19	1998	United Kingdom: Scotland	Europe	43	environmental/other	V61
ERR170622_pass.fasta	19	2	11	27	189	430	348	674	730	1	1	13	12	137	267	674	730	730	730	240	ERR170622_pass.fasta	ERR170622	19	2003	United Kingdom: Scotland	Europe	44	clinical	H141
ERR026133_pass.fasta	19	2	11	27	134	137	227	285	325	1	1	13	12	137	227	285	325	325	325	240	ERR026133_pass.fasta	ERR026133	19	1996	United Kingdom: Scotland	Europe	45	clinical	H71
ERR170605_pass.fasta	19	2	11	27	115	137	552	657	713	1	1	13	12	137	552	657	713	713	713	240	ERR170605_pass.fasta	ERR170605	19	1996	United Kingdom: Scotland	Europe	46	clinical	H124
ERR026137_pass.fasta	19	2	11	27	115	137	230	288	328	1	1	13	12	137	230	288	328	328	328	328	ERR026137_pass.fasta	ERR026137	19	2001	United Kingdom: Scotland	Europe	47	clinical	H72
ERR028472_pass.fasta	19	2	11	27	115	137	230	288	364	1	1	13	12	137	230	288	364	364	328	328	ERR028472_pass.fasta	ERR028472	19	2004	United Kingdom: Scotland	Europe	48	clinical	H29
ERR028473_pass.fasta	19	2	11	27	115	137	258	323	365	1	1	13	12	137	258	323	365	365	365	240	ERR028473_pass.fasta	ERR028473	19	1998	United Kingdom: Scotland	Europe	49	clinical	H30
ERR026095_pass.fasta	19	2	11	87	126	159	205	255	293	1	1	13	12	137	205	255	293	293	293	293	ERR026095_pass.fasta	ERR026095	19	2001	United Kingdom: Scotland	Europe	50	clinical	H68
ERR028471_pass.fasta	19	2	11	87	115	159	257	322	363	1	1	13	12	137	257	322	363	363	363	293	ERR028471_pass.fasta	ERR028471	19	2000	United Kingdom: Scotland	Europe	51	clinical	H28
ERR028476_pass.fasta	19	2	11	27	147	170	261	326	368	1	1	13	147	137	173	326	368	368	368	368	ERR028476_pass.fasta	ERR028476	19	1994	United Kingdom: Scotland	Europe	52	clinical	H32
ERR170611_pass.fasta	19	23	11	27	282	423	557	663	719	1	1	13	12	137	557	663	719	719	719	719	ERR170611_pass.fasta	ERR170611	19	1997	United Kingdom: Scotland	Europe	53	clinical	H130
ERR026121_pass.fasta	19	2	11	27	115	170	221	276	315	1	1	13	12	137	173	276	315	315	315	240	ERR026121_pass.fasta	ERR026121	19	1993	United Kingdom: Scotland	Europe	54	clinical	H57
ERR170584_pass.fasta	19	2	11	27	115	170	221	276	315	1	1	13	12	137	173	276	315	315	315	240	ERR170584_pass.fasta	ERR170584	19	1993	United Kingdom: Scotland	Europe	55	clinical	H103
ERR170606_pass.fasta	19	2	11	27	118	419	207	658	714	1	1	13	12	137	207	257	714	714	295	295	ERR170606_pass.fasta	ERR170606	19	1996	United Kingdom: Scotland	Europe	56	clinical	H125
ERR026097_pass.fasta	19	2	11	27	118	161	207	257	295	1	1	13	12	137	207	257	295	295	295	295	ERR026097_pass.fasta	ERR026097	19	1996	United Kingdom: Scotland	Europe	57	clinical	H70
ERR026165_pass.fasta	19	2	11	27	118	161	248	312	353	1	1	13	12	137	248	312	353	353	353	353	ERR026165_pass.fasta	ERR026165	19	2002	United Kingdom: Scotland	Europe	58	clinical	H88
ERR026098_pass.fasta	19	2	11	27	118	162	183	258	296	1	1	13	12	137	183	258	296	296	254	240	ERR026098_pass.fasta	ERR026098	19	1994	United Kingdom: Scotland	Europe	59	clinical	H61
ERR026112_pass.fasta	19	2	11	27	118	137	218	270	308	1	1	13	12	137	183	270	308	254	254	240	ERR026112_pass.fasta	ERR026112	19	1995	United Kingdom: Scotland	Europe	60	clinical	H39
ERR026134_pass.fasta	19	2	11	27	118	174	228	286	326	1	1	13	12	137	183	286	326	326	254	240	ERR026134_pass.fasta	ERR026134	19	1999	United Kingdom: Scotland	Europe	61	clinical	H79
ERR026114_pass.fasta	19	2	11	27	118	137	183	271	310	1	1	13	12	137	183	220	254	254	254	240	ERR026114_pass.fasta	ERR026114	19	1995	United Kingdom: Scotland	Europe	62	clinical	H41
ERR026118_pass.fasta	19	2	11	88	118	137	220	274	313	1	1	13	12	137	183	274	313	313	254	240	ERR026118_pass.fasta	ERR026118	19	1997	United Kingdom: Scotland	Europe	63	clinical	H45
ERR026042_pass.fasta	19	2	11	27	118	137	183	220	254	1	1	13	12	137	183	220	254	254	254	240	ERR026042_pass.fasta	ERR026042	19	1996	United Kingdom: Scotland	Europe	64	environmental/other	V53
ERR026149_pass.fasta	19	2	11	27	118	137	183	220	338	1	1	13	12	137	183	220	338	254	254	240	ERR026149_pass.fasta	ERR026149	19	1996	United Kingdom: Scotland	Europe	65	environmental/other	V52
ERR026123_pass.fasta	19	2	11	89	118	171	222	278	317	1	1	13	12	137	222	278	317	317	317	240	ERR026123_pass.fasta	ERR026123	19	1996	United Kingdom: Scotland	Europe	68	clinical	H59
ERR026094_pass.fasta	19	2	11	86	118	158	204	254	292	1	1	86	12	137	204	254	292	292	292	240	ERR026094_pass.fasta	ERR026094	19	1997	United Kingdom: Scotland	Europe	69	clinical	H60
ERR026128_pass.fasta	19	2	11	27	118	137	226	282	321	1	1	13	12	137	183	220	254	254	254	240	ERR026128_pass.fasta	ERR026128	19	1996	United Kingdom: Scotland	Europe	70	clinical	H54
ERR026113_pass.fasta	19	2	11	27	118	137	183	271	309	1	1	13	12	137	183	220	254	254	254	240	ERR026113_pass.fasta	ERR026113	19	1996	United Kingdom: Scotland	Europe	71	clinical	H40
ERR026109_pass.fasta	19	2	11	27	118	137	215	267	305	1	1	13	12	137	183	267	305	254	254	240	ERR026109_pass.fasta	ERR026109	19	1998	United Kingdom: Scotland	Europe	72	clinical	H47
ERR026117_pass.fasta	19	2	11	27	131	137	183	273	312	1	1	13	12	137	183	273	312	312	254	240	ERR026117_pass.fasta	ERR026117	19	1997	United Kingdom: Scotland	Europe	73	clinical	H44
ERR164798_pass.fasta	19	2	11	27	264	181	516	609	661	1	1	13	12	181	514	607	661	661	657	337	ERR164798_pass.fasta	ERR164798	19	2010	United Kingdom: Scotland	Europe	74	environmental/other	V126
ERR164796_pass.fasta	19	2	11	27	264	181	514	607	659	1	1	13	12	181	514	607	657	657	657	337	ERR164796_pass.fasta	ERR164796	19	2009	United Kingdom: Scotland	Europe	75	environmental/other	V124
ERR164795_pass.fasta	19	2	11	27	264	181	514	607	657	1	1	13	12	181	514	607	657	657	657	337	ERR164795_pass.fasta	ERR164795	19	2008	United Kingdom: Scotland	Europe	76	environmental/other	V123
ERR164787_pass.fasta	19	2	11	27	118	393	510	602	652	1	1	13	12	181	183	602	652	652	646	337	ERR164787_pass.fasta	ERR164787	19	2005	United Kingdom: Scotland	Europe	77	environmental/other	V115
ERR164789_pass.fasta	19	2	11	27	118	394	512	604	654	1	1	13	12	394	512	604	654	654	654	337	ERR164789_pass.fasta	ERR164789	19	2005	United Kingdom: Scotland	Europe	78	environmental/other	V117
ERR164794_pass.fasta	19	2	11	27	118	181	515	608	658	1	1	13	12	181	183	608	658	658	646	337	ERR164794_pass.fasta	ERR164794	19	2008	United Kingdom: Scotland	Europe	79	environmental/other	V122
ERR164780_pass.fasta	19	2	11	27	118	181	504	596	646	1	1	13	12	181	504	596	646	646	646	337	ERR164780_pass.fasta	ERR164780	19	2008	United Kingdom: Scotland	Europe	80	clinical	H148
ERR164791_pass.fasta	19	2	11	27	118	181	510	605	655	1	1	13	12	181	183	602	655	652	646	337	ERR164791_pass.fasta	ERR164791	19	2006	United Kingdom: Scotland	Europe	81	environmental/other	V119
ERR164788_pass.fasta	19	2	11	27	118	181	511	603	653	1	1	13	12	181	183	603	653	652	646	337	ERR164788_pass.fasta	ERR164788	19	2005	United Kingdom: Scotland	Europe	82	environmental/other	V116
ERR164790_pass.fasta	19	2	11	27	118	181	510	605	655	1	1	13	12	181	183	602	655	652	646	337	ERR164790_pass.fasta	ERR164790	19	2006	United Kingdom: Scotland	Europe	83	environmental/other	V118
ERR026131_pass.fasta	19	2	11	27	115	173	173	284	324	1	1	13	12	137	173	211	249	243	240	240	ERR026131_pass.fasta	ERR026131	19	1991	United Kingdom: Scotland	Europe	84	clinical	H56
ERR026060_pass.fasta	19	2	11	27	115	137	173	216	269	1	1	13	12	137	173	207	249	243	240	240	ERR026060_pass.fasta	ERR026060	19	1992	United Kingdom: Scotland	Europe	85	environmental/other	V3
ERR026038_pass.fasta	19	2	11	27	115	142	180	217	250	1	1	13	12	137	173	217	250	250	240	240	ERR026038_pass.fasta	ERR026038	19	1994	United Kingdom: Scotland	Europe	86	environmental/other	V34
ERR026036_pass.fasta	19	2	11	27	115	142	180	217	250	1	1	13	12	137	173	217	250	250	240	240	ERR026036_pass.fasta	ERR026036	19	1994	United Kingdom: Scotland	Europe	87	environmental/other	V32
ERR170636_pass.fasta	19	2	11	27	115	142	569	683	741	1	1	13	12	137	569	683	741	741	240	240	ERR170636_pass.fasta	ERR170636	19	1994	United Kingdom: Scotland	Europe	88	environmental/other	V80
ERR026058_pass.fasta	19	2	11	27	115	142	173	233	267	1	1	13	12	137	173	233	267	267	240	240	ERR026058_pass.fasta	ERR026058	19	1997	United Kingdom: Scotland	Europe	89	environmental/other	V11
ERR170658_pass.fasta	19	2	11	27	115	142	573	696	757	1	1	13	12	137	173	696	757	267	240	240	ERR170658_pass.fasta	ERR170658	19	1996	United Kingdom: Scotland	Europe	90	environmental/other	V102
ERR026031_pass.fasta	19	2	11	27	116	139	177	213	246	1	1	13	12	139	173	213	246	246	246	240	ERR026031_pass.fasta	ERR026031	19	1998	United Kingdom: Scotland	Europe	91	environmental/other	V38
ERR026089_pass.fasta	19	2	11	27	115	142	202	250	288	1	1	13	12	137	173	250	288	288	240	240	ERR026089_pass.fasta	ERR026089	19	1997	United Kingdom: Scotland	Europe	92	clinical	H24
ERR026069_pass.fasta	19	2	11	27	115	137	196	240	275	1	1	13	12	137	173	240	275	275	240	240	ERR026069_pass.fasta	ERR026069	19	1994	United Kingdom: Scotland	Europe	93	clinical	H11
ERR170640_pass.fasta	19	2	11	27	115	137	173	216	744	1	1	13	12	137	173	207	744	243	240	240	ERR170640_pass.fasta	ERR170640	19	1994	United Kingdom: Scotland	Europe	94	environmental/other	V84
ERR170656_pass.fasta	19	2	11	27	115	137	173	231	755	1	1	13	12	137	173	207	265	243	240	240	ERR170656_pass.fasta	ERR170656	19	1996	United Kingdom: Scotland	Europe	95	environmental/other	V100
ERR170619_pass.fasta	19	2	11	27	115	155	173	671	727	1	1	13	12	155	173	243	727	727	279	240	ERR170619_pass.fasta	ERR170619	19	2000	United Kingdom: Scotland	Europe	96	clinical	H138
ERR026075_pass.fasta	19	2	11	27	115	155	173	243	279	1	1	13	12	155	173	243	279	279	279	240	ERR026075_pass.fasta	ERR026075	19	1999	United Kingdom: Scotland	Europe	97	clinical	H7
ERR170597_pass.fasta	19	2	11	27	115	137	173	231	705	1	1	13	12	137	173	211	265	243	240	240	ERR170597_pass.fasta	ERR170597	19	1995	United Kingdom: Scotland	Europe	99	clinical	H116
ERR026136_pass.fasta	19	2	11	92	115	175	229	287	327	1	1	13	12	137	229	287	327	327	240	240	ERR026136_pass.fasta	ERR026136	19	1999	United Kingdom: Scotland	Europe	100	clinical	H81
ERR026056_pass.fasta	19	2	11	27	115	137	173	231	265	1	1	13	12	137	173	211	265	243	240	240	ERR026056_pass.fasta	ERR026056	19	1996	United Kingdom: Scotland	Europe	101	environmental/other	V9
ERR170663_pass.fasta	19	2	11	27	115	137	576	699	760	1	1	13	12	137	173	699	760	760	240	240	ERR170663_pass.fasta	ERR170663	19	1998	United Kingdom: Scotland	Europe	102	environmental/other	V107
ERR170623_pass.fasta	19	2	11	27	115	137	564	675	731	1	1	13	12	137	173	675	731	731	731	240	ERR170623_pass.fasta	ERR170623	19	2004	United Kingdom: Scotland	Europe	103	clinical	H142
ERR170659_pass.fasta	19	2	11	27	115	137	574	697	758	1	1	13	12	137	574	697	758	758	240	240	ERR170659_pass.fasta	ERR170659	19	1997	United Kingdom: Scotland	Europe	104	environmental/other	V103
ERR028467_pass.fasta	19	2	11	27	115	137	254	318	359	1	1	13	12	137	254	318	359	359	240	240	ERR028467_pass.fasta	ERR028467	19	1998	United Kingdom: Scotland	Europe	105	clinical	H34
ERR170632_pass.fasta	19	2	11	27	287	137	568	681	738	1	1	13	12	137	561	681	738	738	240	240	ERR170632_pass.fasta	ERR170632	19	1993	United Kingdom: Scotland	Europe	106	environmental/other	V76
ERR170638_pass.fasta	19	2	11	27	115	137	173	216	269	1	1	13	12	137	173	207	249	243	240	240	ERR170638_pass.fasta	ERR170638	19	1994	United Kingdom: Scotland	Europe	107	environmental/other	V82
ERR164785_pass.fasta	19	2	11	153	115	391	508	600	650	1	1	13	12	137	508	600	650	650	650	240	ERR164785_pass.fasta	ERR164785	19	2010	United Kingdom: Scotland	Europe	108	clinical	H153
ERR026138_pass.fasta	19	2	11	27	122	150	231	289	329	1	1	13	12	137	173	289	329	329	240	240	ERR026138_pass.fasta	ERR026138	19	1996	United Kingdom: Scotland	Europe	109	clinical	H73
ERR026057_pass.fasta	19	2	11	27	122	150	173	232	266	1	1	13	12	137	173	232	266	266	240	240	ERR026057_pass.fasta	ERR026057	19	1996	United Kingdom: Scotland	Europe	110	environmental/other	V10
ERR170648_pass.fasta	19	2	11	84	289	137	173	691	750	1	1	13	12	137	173	691	750	243	240	240	ERR170648_pass.fasta	ERR170648	19	1995	United Kingdom: Scotland	Europe	111	environmental/other	V92
ERR026079_pass.fasta	19	2	11	84	115	137	200	246	283	1	1	13	12	137	200	246	283	283	240	240	ERR026079_pass.fasta	ERR026079	19	1996	United Kingdom: Scotland	Europe	112	clinical	H10
ERR170651_pass.fasta	19	2	11	27	115	137	173	216	269	1	1	13	12	137	173	207	249	243	240	240	ERR170651_pass.fasta	ERR170651	19	1995	United Kingdom: Scotland	Europe	113	environmental/other	V95
ERR026129_pass.fasta	19	2	11	27	115	137	211	283	322	1	1	13	12	137	173	262	300	243	240	240	ERR026129_pass.fasta	ERR026129	19	1996	United Kingdom: Scotland	Europe	114	environmental/other	V54
ERR170654_pass.fasta	19	2	11	27	115	137	211	262	300	1	1	13	12	137	173	262	300	243	240	240	ERR170654_pass.fasta	ERR170654	19	1996	United Kingdom: Scotland	Europe	115	environmental/other	V98
ERR026103_pass.fasta	19	2	11	27	115	137	211	262	300	1	1	13	12	137	173	262	300	243	240	240	ERR026103_pass.fasta	ERR026103	19	1997	United Kingdom: Scotland	Europe	116	environmental/other	V55
ERR026142_pass.fasta	19	2	11	27	115	137	211	293	333	1	1	13	12	137	173	262	333	243	240	240	ERR026142_pass.fasta	ERR026142	19	1997	United Kingdom: Scotland	Europe	117	environmental/other	V56
ERR026090_pass.fasta	19	2	11	27	115	157	173	251	289	1	1	13	12	137	173	251	289	289	240	240	ERR026090_pass.fasta	ERR026090	19	1994	United Kingdom: Scotland	Europe	118	environmental/other	V39
ERR170628_pass.fasta	19	2	11	27	115	137	173	216	269	1	1	13	12	137	173	207	249	243	240	240	ERR170628_pass.fasta	ERR170628	19	1992	United Kingdom: Scotland	Europe	119	environmental/other	V72
ERR170635_pass.fasta	19	2	102	27	115	137	173	682	740	1	1	13	12	137	173	682	740	740	240	240	ERR170635_pass.fasta	ERR170635	19	1994	United Kingdom: Scotland	Europe	120	environmental/other	V79
ERR028466_pass.fasta	19	2	11	27	115	137	253	317	358	1	1	13	12	137	173	317	358	358	240	240	ERR028466_pass.fasta	ERR028466	19	1994	United Kingdom: Scotland	Europe	121	clinical	H26
ERR170631_pass.fasta	19	2	11	27	115	137	173	216	249	1	1	13	12	137	173	207	249	243	240	240	ERR170631_pass.fasta	ERR170631	19	1993	United Kingdom: Scotland	Europe	122	environmental/other	V75
ERR170593_pass.fasta	19	2	11	27	115	137	547	647	701	1	1	13	12	137	173	647	701	701	701	240	ERR170593_pass.fasta	ERR170593	19	1995	United Kingdom: Scotland	Europe	123	clinical	H112
ERR026035_pass.fasta	19	2	11	27	115	137	173	216	249	1	1	13	12	137	173	207	249	243	240	240	ERR026035_pass.fasta	ERR026035	19	1994	United Kingdom: Scotland	Europe	124	environmental/other	V31
ERR026026_pass.fasta	19	2	11	27	115	137	173	210	243	1	1	13	12	137	173	210	243	243	240	240	ERR026026_pass.fasta	ERR026026	19	1994	United Kingdom: Scotland	Europe	125	environmental/other	V19
ERR170596_pass.fasta	19	2	11	27	279	137	173	649	704	1	1	13	12	137	173	211	249	243	240	240	ERR170596_pass.fasta	ERR170596	19	1995	United Kingdom: Scotland	Europe	126	clinical	H115
ERR170615_pass.fasta	19	2	11	27	115	300	173	667	723	1	1	13	12	137	173	207	723	723	240	240	ERR170615_pass.fasta	ERR170615	19	1998	United Kingdom: Scotland	Europe	127	clinical	H134
ERR170657_pass.fasta	19	2	11	27	115	137	173	695	756	1	1	13	12	137	173	207	756	243	240	240	ERR170657_pass.fasta	ERR170657	19	1996	United Kingdom: Scotland	Europe	128	environmental/other	V101
ERR170661_pass.fasta	19	2	11	27	115	137	173	216	249	1	1	13	12	137	173	207	249	243	240	240	ERR170661_pass.fasta	ERR170661	19	1997	United Kingdom: Scotland	Europe	129	environmental/other	V105
ERR170665_pass.fasta	19	2	11	27	115	137	173	216	762	1	1	13	12	137	173	207	249	243	240	240	ERR170665_pass.fasta	ERR170665	19	1999	United Kingdom: Scotland	Europe	130	environmental/other	V109
ERR026053_pass.fasta	19	2	11	27	115	137	189	229	263	1	1	13	12	137	173	207	249	243	240	240	ERR026053_pass.fasta	ERR026053	19	1998	United Kingdom: Scotland	Europe	131	environmental/other	V66
ERR170662_pass.fasta	19	2	11	27	115	137	189	229	263	1	1	13	12	137	173	207	249	243	240	240	ERR170662_pass.fasta	ERR170662	19	1997	United Kingdom: Scotland	Europe	132	environmental/other	V106
ERR170668_pass.fasta	19	2	11	91	115	137	225	281	320	1	1	13	12	13	225	281	320	320	320	320	ERR170668_pass.fasta	ERR170668	19	2002	United Kingdom: Scotland	Europe	133	environmental/other	V112
ERR026126_pass.fasta	19	2	11	91	115	137	225	281	320	1	1	13	12	13	225	281	320	320	320	320	ERR026126_pass.fasta	ERR026126	19	2002	United Kingdom: Scotland	Europe	134	clinical	H52
ERR170607_pass.fasta	19	2	11	27	115	137	553	659	715	1	1	13	12	137	173	659	715	243	240	240	ERR170607_pass.fasta	ERR170607	19	1996	United Kingdom: Scotland	Europe	135	clinical	H126
ERR170666_pass.fasta	19	2	11	27	115	137	578	701	763	1	1	13	12	137	173	701	763	763	240	240	ERR170666_pass.fasta	ERR170666	19	1999	United Kingdom: Scotland	Europe	136	environmental/other	V110
ERR170667_pass.fasta	19	2	11	27	115	137	579	702	764	1	1	13	12	137	173	702	764	764	240	240	ERR170667_pass.fasta	ERR170667	19	2001	United Kingdom: Scotland	Europe	137	environmental/other	V111
ERR170670_pass.fasta	19	2	11	27	115	439	581	704	766	1	1	13	12	137	581	704	766	766	766	766	ERR170670_pass.fasta	ERR170670	19	2004	United Kingdom: Scotland	Europe	138	environmental/other	V114
ERR170609_pass.fasta	19	2	11	27	281	421	555	661	717	1	1	13	12	421	173	661	717	717	717	240	ERR170609_pass.fasta	ERR170609	19	1997	United Kingdom: Scotland	Europe	139	clinical	H128
ERR026034_pass.fasta	19	2	11	27	115	141	179	215	248	1	1	13	12	141	179	215	248	248	248	240	ERR026034_pass.fasta	ERR026034	19	1994	United Kingdom: Scotland	Europe	140	environmental/other	V30
ERR170601_pass.fasta	19	2	11	27	115	141	551	653	709	1	1	13	12	141	179	215	709	248	248	240	ERR170601_pass.fasta	ERR170601	19	1996	United Kingdom: Scotland	Europe	141	clinical	H120
ERR170590_pass.fasta	19	2	11	27	115	141	179	215	248	1	1	13	12	141	179	215	248	248	248	240	ERR170590_pass.fasta	ERR170590	19	1994	United Kingdom: Scotland	Europe	142	clinical	H109
ERR170645_pass.fasta	19	2	11	27	115	434	179	688	747	1	1	13	12	141	179	688	747	747	248	240	ERR170645_pass.fasta	ERR170645	19	1995	United Kingdom: Scotland	Europe	144	environmental/other	V89
ERR026037_pass.fasta	19	2	11	27	115	141	179	215	251	1	1	13	12	141	179	215	248	248	248	240	ERR026037_pass.fasta	ERR026037	19	1996	United Kingdom: Scotland	Europe	145	environmental/other	V33
ERR170644_pass.fasta	19	2	11	27	115	141	179	215	248	1	1	13	12	141	179	215	248	248	248	240	ERR170644_pass.fasta	ERR170644	19	1995	United Kingdom: Scotland	Europe	146	environmental/other	V88
ERR170647_pass.fasta	19	2	11	27	115	141	179	690	749	1	1	13	12	141	179	215	248	248	248	240	ERR170647_pass.fasta	ERR170647	19	1995	United Kingdom: Scotland	Europe	147	environmental/other	V91
ERR170649_pass.fasta	19	2	11	27	115	141	179	215	751	1	1	13	12	141	179	215	248	248	248	240	ERR170649_pass.fasta	ERR170649	19	1995	United Kingdom: Scotland	Europe	148	environmental/other	V93
ERR170643_pass.fasta	19	2	11	27	115	141	179	215	248	1	1	13	12	141	179	215	248	248	248	240	ERR170643_pass.fasta	ERR170643	19	1995	United Kingdom: Scotland	Europe	149	environmental/other	V87
ERR170653_pass.fasta	19	2	11	27	115	436	179	693	753	1	1	13	12	141	179	693	753	248	248	240	ERR170653_pass.fasta	ERR170653	19	1996	United Kingdom: Scotland	Europe	151	environmental/other	V97
ERR164783_pass.fasta	19	2	11	27	115	390	507	599	649	1	1	13	12	390	179	599	649	649	649	240	ERR164783_pass.fasta	ERR164783	19	2009	United Kingdom: Scotland	Europe	152	clinical	H151
ERR164792_pass.fasta	19	2	11	27	115	141	513	606	656	1	1	13	12	141	179	606	656	248	248	240	ERR164792_pass.fasta	ERR164792	19	2007	United Kingdom: Scotland	Europe	153	environmental/other	V120
ERR170624_pass.fasta	19	2	11	27	115	137	565	676	732	1	1	13	12	137	173	207	732	732	240	240	ERR170624_pass.fasta	ERR170624	19	1990	United Kingdom: Scotland	Europe	154	environmental/other	V68
ERR170639_pass.fasta	19	2	11	27	115	432	570	685	743	1	1	13	12	137	570	685	743	743	743	240	ERR170639_pass.fasta	ERR170639	19	1994	United Kingdom: Scotland	Europe	155	environmental/other	V83
ERR026074_pass.fasta	19	2	11	27	115	154	198	242	278	1	1	13	12	137	198	242	278	278	278	240	ERR026074_pass.fasta	ERR026074	19	1996	United Kingdom: Scotland	Europe	156	clinical	H6
ERR164781_pass.fasta	19	2	11	27	261	388	505	597	647	1	1	13	261	210	505	597	647	647	647	647	ERR164781_pass.fasta	ERR164781	19	2008	United Kingdom: Scotland	Europe	157	clinical	H149
ERR026092_pass.fasta	19	2	11	27	115	137	173	253	291	1	1	13	12	137	173	253	291	273	240	240	ERR026092_pass.fasta	ERR026092	19	1992	United Kingdom: Scotland	Europe	158	clinical	H20
ERR170626_pass.fasta	19	2	11	27	115	137	173	677	734	1	1	13	12	137	173	207	273	273	240	240	ERR170626_pass.fasta	ERR170626	19	1991	United Kingdom: Scotland	Europe	159	environmental/other	V70
ERR026066_pass.fasta	19	2	11	27	115	137	173	238	273	1	1	13	12	137	173	238	273	273	240	240	ERR026066_pass.fasta	ERR026066	19	1994	United Kingdom: Scotland	Europe	160	environmental/other	V8
ERR026077_pass.fasta	19	2	11	27	115	156	173	245	281	1	1	13	12	137	173	245	281	273	240	240	ERR026077_pass.fasta	ERR026077	19	1993	United Kingdom: Scotland	Europe	161	environmental/other	V26
ERR170655_pass.fasta	19	2	11	27	290	137	572	694	754	1	1	13	12	137	572	694	754	754	754	754	ERR170655_pass.fasta	ERR170655	19	1996	United Kingdom: Scotland	Europe	163	environmental/other	V99
ERR026063_pass.fasta	19	2	11	27	115	144	193	236	271	1	1	13	12	137	182	219	271	271	240	240	ERR026063_pass.fasta	ERR026063	19	1994	United Kingdom: Scotland	Europe	164	environmental/other	V6
ERR170634_pass.fasta	19	2	11	27	115	144	182	219	253	1	1	13	12	137	182	219	253	253	240	240	ERR170634_pass.fasta	ERR170634	19	1994	United Kingdom: Scotland	Europe	166	environmental/other	V78
ERR170646_pass.fasta	19	2	11	27	115	435	182	689	748	1	1	13	12	137	182	219	253	253	240	240	ERR170646_pass.fasta	ERR170646	19	1995	United Kingdom: Scotland	Europe	167	environmental/other	V90
ERR026040_pass.fasta	19	2	11	27	115	144	182	219	253	1	1	13	12	137	182	219	253	253	240	240	ERR026040_pass.fasta	ERR026040	19	1995	United Kingdom: Scotland	Europe	168	environmental/other	V36
ERR170650_pass.fasta	19	2	11	27	115	144	182	692	752	1	1	13	12	137	182	219	253	253	240	240	ERR170650_pass.fasta	ERR170650	19	1995	United Kingdom: Scotland	Europe	169	environmental/other	V94
ERR170652_pass.fasta	19	2	11	27	115	144	182	692	752	1	1	13	12	137	182	219	253	253	240	240	ERR170652_pass.fasta	ERR170652	19	1995	United Kingdom: Scotland	Europe	170	environmental/other	V96
ERR026033_pass.fasta	19	2	11	27	115	140	178	214	247	1	1	13	12	137	173	214	247	247	240	240	ERR026033_pass.fasta	ERR026033	19	1994	United Kingdom: Scotland	Europe	171	environmental/other	V29
ERR170630_pass.fasta	19	2	11	27	115	431	194	680	737	1	1	13	12	137	173	680	737	737	240	240	ERR170630_pass.fasta	ERR170630	19	1993	United Kingdom: Scotland	Europe	173	environmental/other	V74
ERR026064_pass.fasta	19	2	11	83	115	137	194	237	272	1	1	13	12	137	173	237	272	272	240	240	ERR026064_pass.fasta	ERR026064	19	1993	United Kingdom: Scotland	Europe	174	environmental/other	V23
ERR026141_pass.fasta	19	2	11	93	135	137	223	292	332	1	1	93	12	137	173	292	332	332	318	240	ERR026141_pass.fasta	ERR026141	19	1999	United Kingdom: Scotland	Europe	175	clinical	H76
ERR026124_pass.fasta	19	2	11	90	133	137	223	279	318	1	1	13	12	137	173	279	318	318	318	240	ERR026124_pass.fasta	ERR026124	19	1997	United Kingdom: Scotland	Europe	176	clinical	H50
ERR026087_pass.fasta	19	2	11	27	119	137	201	249	286	1	1	13	12	137	201	249	286	286	286	240	ERR026087_pass.fasta	ERR026087	19	1997	United Kingdom: Scotland	Europe	177	clinical	H17
ERR026043_pass.fasta	19	2	55	27	119	137	176	221	255	1	1	13	12	137	176	221	255	255	245	240	ERR026043_pass.fasta	ERR026043	19	1997	United Kingdom: Scotland	Europe	178	environmental/other	V67
ERR026086_pass.fasta	19	2	11	27	119	137	176	248	285	1	1	13	12	137	176	248	285	285	245	240	ERR026086_pass.fasta	ERR026086	19	1996	United Kingdom: Scotland	Europe	179	clinical	H16
ERR170616_pass.fasta	19	2	11	159	283	137	176	668	724	1	1	13	12	137	173	668	724	724	245	240	ERR170616_pass.fasta	ERR170616	19	1998	United Kingdom: Scotland	Europe	182	clinical	H135
ERR026100_pass.fasta	19	2	11	27	128	137	209	260	298	1	1	13	12	137	209	260	298	298	245	240	ERR026100_pass.fasta	ERR026100	19	1996	United Kingdom: Scotland	Europe	184	clinical	H63
ERR026030_pass.fasta	19	2	11	27	115	137	176	212	245	1	1	13	12	137	176	212	245	245	245	240	ERR026030_pass.fasta	ERR026030	19	1996	United Kingdom: Scotland	Europe	185	environmental/other	V37
ERR026047_pass.fasta	19	2	11	27	115	145	186	224	258	1	1	13	12	137	176	224	258	258	258	240	ERR026047_pass.fasta	ERR026047	19	1998	United Kingdom: Scotland	Europe	186	environmental/other	V59
ERR026048_pass.fasta	19	2	11	27	115	145	186	225	259	1	1	13	12	137	176	224	258	258	258	240	ERR026048_pass.fasta	ERR026048	19	1998	United Kingdom: Scotland	Europe	187	environmental/other	V60
ERR026091_pass.fasta	19	2	11	85	115	137	203	252	290	1	1	85	12	137	173	252	290	290	290	240	ERR026091_pass.fasta	ERR026091	19	1995	United Kingdom: Scotland	Europe	188	clinical	H19
ERR170664_pass.fasta	19	2	11	162	115	437	577	700	761	1	1	13	12	137	173	700	761	761	761	240	ERR170664_pass.fasta	ERR170664	19	1998	United Kingdom: Scotland	Europe	189	environmental/other	V108
ERR170608_pass.fasta	19	2	11	27	115	420	554	660	716	1	1	13	12	137	554	660	716	716	716	716	ERR170608_pass.fasta	ERR170608	19	1997	United Kingdom: Scotland	Europe	190	clinical	H127
ERR026110_pass.fasta	19	2	57	27	115	167	216	268	306	1	1	13	12	167	173	268	306	306	306	240	ERR026110_pass.fasta	ERR026110	19	1997	United Kingdom: Scotland	Europe	191	clinical	H48
ERR026156_pass.fasta	19	2	11	27	115	185	241	304	345	1	1	13	12	137	173	304	345	345	345	240	ERR026156_pass.fasta	ERR026156	19	1995	United Kingdom: Scotland	Europe	193	environmental/other	V48
ERR026139_pass.fasta	19	2	11	27	115	176	203	290	330	1	1	13	12	137	173	290	330	330	330	240	ERR026139_pass.fasta	ERR026139	19	1997	United Kingdom: Scotland	Europe	194	clinical	H74
ERR026140_pass.fasta	19	2	11	27	115	177	203	291	331	1	1	13	12	137	173	290	331	331	330	240	ERR026140_pass.fasta	ERR026140	19	1998	United Kingdom: Scotland	Europe	195	clinical	H75
ERR026101_pass.fasta	19	2	11	27	115	137	210	261	299	1	1	13	12	137	173	261	299	299	299	240	ERR026101_pass.fasta	ERR026101	19	1996	United Kingdom: Scotland	Europe	196	clinical	H64
ERR164782_pass.fasta	19	2	11	27	262	389	506	598	648	1	1	13	12	137	173	598	648	648	648	648	ERR164782_pass.fasta	ERR164782	19	2009	United Kingdom: Scotland	Europe	197	clinical	H150
ERR170621_pass.fasta	19	2	11	27	286	429	563	673	729	1	1	13	12	137	563	673	729	729	729	240	ERR170621_pass.fasta	ERR170621	19	2002	United Kingdom: Scotland	Europe	199	clinical	H140
ERR026104_pass.fasta	19	2	11	27	115	164	212	263	301	1	1	13	12	137	212	263	301	301	301	240	ERR026104_pass.fasta	ERR026104	19	2002	United Kingdom: Scotland	Europe	200	clinical	H66
ERR170672_pass.fasta	19	2	11	27	115	137	583	706	768	1	1	13	12	137	583	706	768	768	768	240	ERR170672_pass.fasta	ERR170672	19	2005	United Kingdom: Scotland	Europe	202	clinical	H144
ERR026023_pass.fasta	19	2	11	27	115	137	174	208	241	1	1	13	12	137	174	208	241	241	241	240	ERR026023_pass.fasta	ERR026023	19	2003	United Kingdom: Scotland	Europe	203	environmental/other	V16
ERR170581_pass.fasta	19	2	11	27	115	137	175	639	693	1	1	13	12	137	173	211	693	693	240	240	ERR170581_pass.fasta	ERR170581	19	1992	United Kingdom: Scotland	Europe	204	clinical	H100
ERR026027_pass.fasta	19	2	11	27	115	137	175	211	244	1	1	13	12	137	173	211	244	244	240	240	ERR026027_pass.fasta	ERR026027	19	1991	United Kingdom: Scotland	Europe	205	environmental/other	V20
ERR170618_pass.fasta	19	2	11	27	285	427	561	670	726	1	1	13	285	137	561	670	726	726	240	240	ERR170618_pass.fasta	ERR170618	19	2000	United Kingdom: Scotland	Europe	208	clinical	H137
ERR170610_pass.fasta	19	2	11	27	115	422	556	662	718	1	1	13	12	137	556	662	718	718	718	240	ERR170610_pass.fasta	ERR170610	19	1997	United Kingdom: Scotland	Europe	209	clinical	H129
ERR170600_pass.fasta	19	2	11	27	115	417	550	652	708	1	1	13	12	417	550	652	708	708	708	240	ERR170600_pass.fasta	ERR170600	19	1995	United Kingdom: Scotland	Europe	210	clinical	H119
ERR028475_pass.fasta	19	2	11	27	115	193	260	325	367	1	1	13	12	137	260	325	367	367	367	367	ERR028475_pass.fasta	ERR028475	19	1996	United Kingdom: Scotland	Europe	212	environmental/other	V40
ERR170613_pass.fasta	19	2	56	81	115	425	558	665	721	1	1	13	12	137	173	665	721	721	261	240	ERR170613_pass.fasta	ERR170613	19	1998	United Kingdom: Scotland	Europe	213	clinical	H132
ERR026051_pass.fasta	19	2	56	81	120	147	175	227	261	1	1	13	12	137	173	227	261	261	261	240	ERR026051_pass.fasta	ERR026051	19	1999	United Kingdom: Scotland	Europe	215	environmental/other	V63
ERR170633_pass.fasta	19	2	11	27	115	137	175	211	739	1	1	13	12	137	173	207	739	244	240	240	ERR170633_pass.fasta	ERR170633	19	1993	United Kingdom: Scotland	Europe	216	environmental/other	V77
ERR170637_pass.fasta	19	2	11	27	115	137	175	684	742	1	1	13	12	137	173	684	742	742	240	240	ERR170637_pass.fasta	ERR170637	19	1994	United Kingdom: Scotland	Europe	217	environmental/other	V81
ERR170641_pass.fasta	19	2	11	27	288	433	571	686	745	1	1	13	12	137	571	686	745	745	745	240	ERR170641_pass.fasta	ERR170641	19	1994	United Kingdom: Scotland	Europe	218	environmental/other	V85
ERR026078_pass.fasta	19	2	11	27	115	137	175	211	282	1	1	13	12	137	173	211	282	282	240	240	ERR026078_pass.fasta	ERR026078	19	1994	United Kingdom: Scotland	Europe	219	clinical	H9
ERR026120_pass.fasta	19	2	11	27	115	169	175	275	314	1	1	13	12	137	173	275	314	314	314	240	ERR026120_pass.fasta	ERR026120	19	1998	United Kingdom: Scotland	Europe	220	clinical	H49
ERR026162_pass.fasta	19	2	11	27	142	187	175	309	350	1	1	13	12	137	173	309	350	350	240	240	ERR026162_pass.fasta	ERR026162	19	1994	United Kingdom: Scotland	Europe	221	clinical	H95
ERR170580_pass.fasta	19	2	11	27	115	137	175	211	692	1	1	13	12	137	173	211	692	244	240	240	ERR170580_pass.fasta	ERR170580	19	1992	United Kingdom: Scotland	Europe	222	clinical	H99
ERR026082_pass.fasta	19	2	11	27	125	137	175	247	284	1	1	13	12	137	173	211	284	284	240	240	ERR026082_pass.fasta	ERR026082	19	1994	United Kingdom: Scotland	Europe	223	clinical	H21
ERR026024_pass.fasta	19	2	11	27	115	138	175	209	242	1	1	13	12	137	173	209	242	242	240	240	ERR026024_pass.fasta	ERR026024	19	1995	United Kingdom: Scotland	Europe	225	environmental/other	V17
ERR028468_pass.fasta	19	2	11	27	115	137	175	319	360	1	1	13	12	137	173	319	360	360	360	240	ERR028468_pass.fasta	ERR028468	19	1995	United Kingdom: Scotland	Europe	226	clinical	H35
ERR170599_pass.fasta	19	2	11	158	115	137	549	651	707	1	1	158	12	137	173	651	707	707	707	240	ERR170599_pass.fasta	ERR170599	19	1995	United Kingdom: Scotland	Europe	227	clinical	H118
ERR170614_pass.fasta	19	2	11	27	115	137	559	666	722	1	1	13	12	137	559	666	722	722	240	240	ERR170614_pass.fasta	ERR170614	19	1998	United Kingdom: Scotland	Europe	229	clinical	H133
ERR164777_pass.fasta	19	2	97	27	259	237	315	594	644	1	1	13	12	137	269	594	644	644	644	240	ERR164777_pass.fasta	ERR164777	19	2005	United Kingdom: Scotland	Europe	231	clinical	H145
ERR170671_pass.fasta	19	2	11	27	115	137	582	705	767	1	1	13	12	137	582	705	767	767	767	767	ERR170671_pass.fasta	ERR170671	19	2005	United Kingdom: Scotland	Europe	232	clinical	H143
ERR026071_pass.fasta	19	2	11	27	115	153	197	241	276	1	1	13	12	137	197	241	276	276	276	276	ERR026071_pass.fasta	ERR026071	19	1999	United Kingdom: Scotland	Europe	233	clinical	H13
ERR164779_pass.fasta	19	2	11	100	260	387	503	595	645	1	1	13	12	202	503	595	645	645	645	645	ERR164779_pass.fasta	ERR164779	19	2007	United Kingdom: Scotland	Europe	234	clinical	H147
ERR170620_pass.fasta	19	2	11	161	115	428	562	672	728	1	1	13	12	428	562	672	728	728	728	728	ERR170620_pass.fasta	ERR170620	19	2001	United Kingdom: Scotland	Europe	235	clinical	H139
ERR170598_pass.fasta	19	2	11	27	115	137	548	650	706	1	1	13	12	137	173	211	706	244	240	240	ERR170598_pass.fasta	ERR170598	19	1995	United Kingdom: Scotland	Europe	236	clinical	H117
ERR026052_pass.fasta	19	2	11	27	115	148	188	228	262	1	1	13	12	137	188	228	262	262	262	262	ERR026052_pass.fasta	ERR026052	19	2003	United Kingdom: Scotland	Europe	237	environmental/other	V65
ERR164797_pass.fasta	19	2	11	27	115	137	175	211	660	1	1	13	12	137	173	211	660	660	240	240	ERR164797_pass.fasta	ERR164797	19	2009	United Kingdom: Scotland	Europe	238	environmental/other	V125
ERR170591_pass.fasta	19	2	11	27	115	416	546	646	700	1	1	13	12	137	173	646	700	700	700	700	ERR170591_pass.fasta	ERR170591	19	1994	United Kingdom: Scotland	Europe	239	clinical	H110
ERR170592_pass.fasta	19	2	11	27	115	137	173	216	249	1	1	13	12	137	173	207	249	243	240	240	ERR170592_pass.fasta	ERR170592	19	1995	United Kingdom: Scotland	Europe	240	clinical	H111
ERR170603_pass.fasta	19	2	11	27	280	418	175	655	711	1	1	13	12	137	173	655	711	711	240	240	ERR170603_pass.fasta	ERR170603	19	1996	United Kingdom: Scotland	Europe	241	clinical	H122
ERR026059_pass.fasta	19	16	53	80	113	135	191	234	268	1	1	77	113	135	191	234	268	268	257	238	ERR026059_pass.fasta	ERR026059	19	1990	United Kingdom: Scotland	Europe		environmental/other	V2
ERR026017_pass.fasta	19	2	52	76	112	134	170	204	237	1	1	76	112	134	170	204	237	237	237	237	ERR026017_pass.fasta	ERR026017	19	1991	United Kingdom: Scotland	Europe		environmental/other	V21
ERR026044_pass.fasta	19	16	53	79	113	135	184	222	256	1	1	79	113	135	184	222	256	256	256	238	ERR026044_pass.fasta	ERR026044	19	1991	United Kingdom: Scotland	Europe		clinical	H1
ERR164811_pass.fasta	19	2	98	27	115	137	528	621	673	1	1	13	12	137	13	621	673	673	673	240	ERR164811_pass.fasta	ERR164811	19	1991	United Kingdom: Scotland	Europe		clinical	H168
ERR028474_pass.fasta	19	2	54	95	117	192	259	324	366	1	1	95	117	192	259	324	366	366	366	366	ERR028474_pass.fasta	ERR028474	19	1991	United Kingdom: Scotland	Europe		clinical	H31
ERR026062_pass.fasta	19	2	11	82	123	151	192	235	270	1	1	82	123	151	192	235	270	270	270	270	ERR026062_pass.fasta	ERR026062	19	1991	United Kingdom: Scotland	Europe		environmental/other	V5
ERR232519_pass.fasta	19	2	11	27	130	166	709	869	936	1	1	13	12	166	709	869	936	936	936	303	ERR232519_pass.fasta	ERR232519	19	1991	United Kingdom: England	Europe		clinical	P252245
ERR026045_pass.fasta	19	16	53	80	113	135	185	223	257	1	1	77	113	135	185	223	257	257	257	238	ERR026045_pass.fasta	ERR026045	19	1992	United Kingdom: Scotland	Europe		clinical	H2
ERR026072_pass.fasta	19	2	11	27	114	136	172	206	277	1	1	13	114	136	172	206	277	277	239	239	ERR026072_pass.fasta	ERR026072	19	1992	United Kingdom: Scotland	Europe		clinical	H4
ERR170629_pass.fasta	19	2	11	27	115	137	567	679	736	1	1	13	12	137	173	207	249	243	240	240	ERR170629_pass.fasta	ERR170629	19	1992	United Kingdom: Scotland	Europe		environmental/other	V73
ERR232516_pass.fasta	19	2	11	27	115	542	175	866	933	1	1	13	12	13	173	207	933	244	240	240	ERR232516_pass.fasta	ERR232516	19	1992	United Kingdom: England	Europe		clinical	P282503
ERR164801_pass.fasta	19	2	11	145	238	396	518	611	663	1	1	145	12	396	518	611	663	663	663	663	ERR164801_pass.fasta	ERR164801	19	1992	United Kingdom: Scotland	Europe		clinical	THAILAND
ERR164804_pass.fasta	19	2	11	27	265	398	521	614	666	1	1	13	265	398	521	614	666	666	666	666	ERR164804_pass.fasta	ERR164804	19	1992	United Kingdom: Scotland	Europe		clinical	H160
ERR164818_pass.fasta	19	2	11	156	268	407	533	628	680	1	1	13	268	407	533	626	678	678	678	678	ERR164818_pass.fasta	ERR164818	19	1993	United Kingdom: Scotland	Europe		clinical	H176
ERR026018_pass.fasta	19	16	53	77	113	135	171	205	238	1	1	77	113	135	171	205	238	238	238	238	ERR026018_pass.fasta	ERR026018	19	1994	United Kingdom: Scotland	Europe		environmental/other	V22
ERR026039_pass.fasta	19	2	54	78	117	143	181	218	252	1	1	78	117	143	181	218	252	252	252	252	ERR026039_pass.fasta	ERR026039	19	1994	United Kingdom: Scotland	Europe		environmental/other	V35
ERR026055_pass.fasta	19	16	53	80	121	149	190	230	264	1	1	77	113	149	190	230	264	264	264	264	ERR026055_pass.fasta	ERR026055	19	1994	United Kingdom: Scotland	Europe		environmental/other	V1
ERR026146_pass.fasta	19	17	59	95	137	179	233	295	335	1	1	95	137	143	233	295	335	335	335	335	ERR026146_pass.fasta	ERR026146	19	1994	United Kingdom: Scotland	Europe		environmental/other	V42
ERR232506_pass.fasta	19	2	11	181	334	137	698	857	924	1	1	13	12	13	183	857	924	924	924	240	ERR232506_pass.fasta	ERR232506	19	1994	United Kingdom: England	Europe		clinical	P358631
ERR164802_pass.fasta	19	2	11	105	115	397	519	612	664	1	1	13	12	137	519	612	664	664	664	240	ERR164802_pass.fasta	ERR164802	19	1995	United Kingdom: Scotland	Europe		clinical	H158
ERR232518_pass.fasta	19	2	11	27	118	137	708	868	935	1	1	13	12	13	183	220	935	254	254	240	ERR232518_pass.fasta	ERR232518	19	1995	United Kingdom: England	Europe		clinical	P377794
ERR164816_pass.fasta	19	2	11	156	268	407	533	626	678	1	1	13	268	407	533	626	678	678	678	678	ERR164816_pass.fasta	ERR164816	19	1995	United Kingdom: Scotland	Europe		clinical	H174
ERR164817_pass.fasta	19	2	11	156	268	407	533	627	679	1	1	13	268	407	533	626	678	678	678	678	ERR164817_pass.fasta	ERR164817	19	1995	United Kingdom: Scotland	Europe		clinical	H175
ERR170602_pass.fasta	19	2	11	27	115	137	173	654	710	1	1	13	12	137	173	207	710	710	240	240	ERR170602_pass.fasta	ERR170602	19	1996	United Kingdom: Scotland	Europe		clinical	H121
ERR232523_pass.fasta	19	2	11	27	115	137	712	872	939	1	1	13	12	13	173	872	939	939	939	939	ERR232523_pass.fasta	ERR232523	19	1996	United Kingdom: England	Europe		environmental/other	S1341_96
ERR026116_pass.fasta	19	2	58	27	115	168	219	272	311	1	1	13	12	137	219	272	311	311	311	311	ERR026116_pass.fasta	ERR026116	19	1996	United Kingdom: Scotland	Europe		clinical	H43
ERR026096_pass.fasta	19	1	1	8	127	160	206	256	294	1	1	1	127	160	206	256	294	294	294	294	ERR026096_pass.fasta	ERR026096	19	1996	United Kingdom: Scotland	Europe		clinical	H69
ERR026105_pass.fasta	19	1	1	1	129	165	213	264	302	1	1	1	129	165	213	264	302	302	302	302	ERR026105_pass.fasta	ERR026105	19	1996	United Kingdom: Scotland	Europe		clinical	H67
ERR164826_pass.fasta	19	2	11	27	274	137	539	635	688	1	1	13	12	137	539	635	688	688	688	688	ERR164826_pass.fasta	ERR164826	19	1996	United Kingdom: Scotland	Europe		clinical	H184
ERR026076_pass.fasta	19	2	11	27	115	137	199	244	280	1	1	13	12	137	199	244	280	280	280	240	ERR026076_pass.fasta	ERR026076	19	1997	United Kingdom: Scotland	Europe		clinical	H8
ERR164815_pass.fasta	19	2	11	27	115	141	532	625	677	1	1	13	12	141	532	625	677	677	248	240	ERR164815_pass.fasta	ERR164815	19	1997	United Kingdom: Scotland	Europe		clinical	H173
ERR164825_pass.fasta	2082	2	11	27	115	137	409	634	687	1	1	13	12	137	267	634	687	687	544	240	ERR164825_pass.fasta	ERR164825	2082	1997	United Kingdom: Scotland	Europe		clinical	H183
ERR164807_pass.fasta	19	2	11	27	118	401	524	617	669	1	1	13	12	401	207	617	669	669	295	295	ERR164807_pass.fasta	ERR164807	19	1997	United Kingdom: Scotland	Europe		clinical	H164
ERR164803_pass.fasta	19	2	11	27	168	229	520	613	665	1	1	13	12	229	520	613	665	665	665	414	ERR164803_pass.fasta	ERR164803	19	1997	United Kingdom: Scotland	Europe		clinical	H159
ERR164820_pass.fasta	19	2	11	27	270	409	535	630	682	1	1	13	270	137	535	630	682	682	682	682	ERR164820_pass.fasta	ERR164820	19	1997	United Kingdom: Scotland	Europe		clinical	H178
ERR232517_pass.fasta	19	2	11	27	115	137	707	867	934	1	1	13	12	13	707	867	934	934	934	240	ERR232517_pass.fasta	ERR232517	19	1998	United Kingdom: England	Europe		clinical	P480114
ERR164800_pass.fasta	19	2	11	145	238	395	517	610	662	1	1	145	12	395	517	610	662	662	662	662	ERR164800_pass.fasta	ERR164800	19	1998	United Kingdom: Scotland	Europe		clinical	H156
ERR164806_pass.fasta	19	2	11	27	266	400	523	616	668	1	1	13	266	152	13	616	668	668	668	668	ERR164806_pass.fasta	ERR164806	19	1998	United Kingdom: Scotland	Europe		clinical	H163
ERR164823_pass.fasta	19	2	11	27	272	410	537	632	685	1	1	13	124	152	13	632	685	685	685	362	ERR164823_pass.fasta	ERR164823	19	1998	United Kingdom: Scotland	Europe		clinical	H181
ERR232521_pass.fasta	19	2	11	27	115	137	710	870	937	1	1	13	12	13	710	870	937	937	937	240	ERR232521_pass.fasta	ERR232521	19	1999	United Kingdom: England	Europe		clinical	P506684
ERR164805_pass.fasta	19	2	11	154	124	399	522	615	667	1	1	13	124	399	522	615	667	667	667	667	ERR164805_pass.fasta	ERR164805	19	1999	United Kingdom: Scotland	Europe		clinical	H161
ERR232514_pass.fasta	19	2	11	27	115	137	705	864	931	1	1	13	12	13	173	864	931	931	931	240	ERR232514_pass.fasta	ERR232514	19	2000	United Kingdom: England	Europe		clinical	PS22401
ERR232507_pass.fasta	19	2	11	27	115	177	699	858	925	1	1	13	12	13	173	290	925	331	330	240	ERR232507_pass.fasta	ERR232507	19	2000	United Kingdom: England	Europe		clinical	P528906
ERR164814_pass.fasta	19	2	11	155	21	34	531	624	676	1	1	13	12	34	531	624	676	676	676	676	ERR164814_pass.fasta	ERR164814	19	2002	United Kingdom: Scotland	Europe		clinical	H172
ERR232522_pass.fasta	19	2	11	27	115	266	711	871	938	1	1	13	12	13	711	871	938	938	938	938	ERR232522_pass.fasta	ERR232522	19	2002	United Kingdom: England	Europe		environmental/other	S7937_02
ERR232508_pass.fasta	19	2	11	27	115	536	700	859	926	1	1	13	12	536	700	859	926	926	926	926	ERR232508_pass.fasta	ERR232508	19	2002	United Kingdom: England	Europe		environmental/other	S8762_02
ERR232503_pass.fasta	19	2	56	179	332	534	696	855	922	1	1	13	12	13	696	855	922	922	922	922	ERR232503_pass.fasta	ERR232503	19	2002	United Kingdom: England	Europe		environmental/other	S5250_02
ERR232512_pass.fasta	19	2	11	27	115	539	703	862	929	1	1	13	12	539	703	862	929	929	929	929	ERR232512_pass.fasta	ERR232512	19	2003	United Kingdom: England	Europe		environmental/other	S25_03
ERR232502_pass.fasta	19	2	11	153	115	137	695	854	921	1	1	13	12	13	508	854	921	921	921	240	ERR232502_pass.fasta	ERR232502	19	2003	United Kingdom: Wales	Europe		environmental/other	S3170_03
ERR232524_pass.fasta	19	2	11	184	115	543	713	873	940	1	1	13	12	543	713	873	940	940	940	940	ERR232524_pass.fasta	ERR232524	19	2003	United Kingdom: England	Europe		environmental/other	S1760_03
ERR164824_pass.fasta	19	2	11	27	273	137	538	633	686	1	1	13	12	137	538	633	686	686	686	686	ERR164824_pass.fasta	ERR164824	19	2003	United Kingdom: Scotland	Europe		clinical	H182
ERR170669_pass.fasta	19	2	11	27	278	438	580	703	765	1	1	13	12	137	173	703	765	765	765	765	ERR170669_pass.fasta	ERR170669	19	2003	United Kingdom: Scotland	Europe		environmental/other	V113
ERR232511_pass.fasta	19	30	11	27	335	538	702	861	928	1	1	13	12	13	702	861	928	928	928	928	ERR232511_pass.fasta	ERR232511	19	2003	United Kingdom: England	Europe		environmental/other	S549_03
ERR232504_pass.fasta	19	2	11	91	115	137	225	281	320	1	1	13	12	13	225	281	320	320	320	320	ERR232504_pass.fasta	ERR232504	19	2004	United Kingdom: Wales	Europe		environmental/other	S3413_04
ERR232509_pass.fasta	19	2	114	182	115	537	701	860	927	1	1	13	12	13	173	860	927	927	927	927	ERR232509_pass.fasta	ERR232509	19	2004	United Kingdom: Wales	Europe		environmental/other	S1063_04
ERR232501_pass.fasta	19	2	11	27	331	533	176	853	920	1	1	13	331	13	173	853	920	920	920	920	ERR232501_pass.fasta	ERR232501	19	2004	United Kingdom: Wales	Europe		environmental/other	S2892_04
ERR232513_pass.fasta	19	2	11	27	336	540	704	863	930	1	1	13	336	540	704	863	930	930	930	930	ERR232513_pass.fasta	ERR232513	19	2004	United Kingdom: England	Europe		clinical	H04_286_0471_C016
ERR232515_pass.fasta	19	2	11	183	115	541	706	865	932	1	1	13	12	541	706	865	932	932	932	932	ERR232515_pass.fasta	ERR232515	19	2005	United Kingdom: England	Europe		clinical	H04_212_0222
ERR232505_pass.fasta	19	2	11	180	333	535	697	856	923	1	1	180	124	535	697	856	923	923	923	923	ERR232505_pass.fasta	ERR232505	19	2005	United Kingdom: England	Europe		clinical	H05_302_0351
ERR232520_pass.fasta	19	2	11	180	333	535	697	856	923	1	1	180	124	535	697	856	923	923	923	923	ERR232520_pass.fasta	ERR232520	19	2005	United Kingdom: England	Europe		clinical	H05_252_0256

## Sheet: 2 - DT104 - Leekitcharoenphon
Strain	MLST	MGT2	MGT3	MGT4	MGT5	MGT6	MGT7	MGT8	MGT9	CC_MGT2	CC_MGT3	CC_MGT4	CC_MGT5	CC_MGT6	CC_MGT7	CC_MGT8	CC_MGT9/ODC1	ODC2	ODC5	ODC10	MGT_acc	Run (NCBI)	MLST	Collection Year	Country	Continent	Isolation type	Initial_experiment	original_experiment_id
ERR1040437_pass.fasta	19	2	11	27	115	194	262	327	369	1	1	13	12	194	262	327	369	369	369	369	ERR1040437_pass.fasta	ERR1040437	19	2005	Argentina	South America	clinical	DT104	AR_1256105_human_20-05-05
ERR1040438_pass.fasta	19	2	11	27	115	195	263	328	370	1	1	13	12	195	263	328	370	370	370	370	ERR1040438_pass.fasta	ERR1040438	19	2005	Argentina	South America	clinical	DT104	AR_1767105_human_05-08-05
ERR1040439_pass.fasta	19	2	11	97	148	195	264	329	371	1	1	13	12	195	264	329	371	371	371	371	ERR1040439_pass.fasta	ERR1040439	19	2006	Argentina	South America	environmental/other	DT104	AR_2106_hare_meat_02-01-06
ERR1040441_pass.fasta	19	2	11	27	115	196	265	330	372	1	1	13	12	195	265	330	372	372	372	372	ERR1040441_pass.fasta	ERR1040441	19	2007	Argentina	South America	clinical	DT104	AR_814107_human_23-04-07
ERR1040464_pass.fasta	19	2	11	27	124	152	286	351	393	1	1	13	124	152	286	351	393	393	393	393	ERR1040464_pass.fasta	ERR1040464	19	1998	Austria	Europe	clinical	DT104	AT_98_00000007_human_07-01-98
ERR1040465_pass.fasta	19	2	11	27	158	214	287	352	394	1	1	13	12	214	287	352	394	394	394	394	ERR1040465_pass.fasta	ERR1040465	19	1998	Austria	Europe	clinical	DT104	AT_98_00000008_human_07-01-98
ERR1040466_pass.fasta	19	2	11	27	159	215	288	353	395	1	1	13	159	215	288	353	395	395	395	395	ERR1040466_pass.fasta	ERR1040466	19	1998	Austria	Europe	environmental/other	DT104	AT_98_00000337_poultry_19-01-98
ERR1040467_pass.fasta	19	2	11	27	115	137	289	354	396	1	1	13	12	137	289	354	396	396	396	276	ERR1040467_pass.fasta	ERR1040467	19	1999	Austria	Europe	clinical	DT104	AT_99_00000182_human_13-01-99
ERR1040468_pass.fasta	19	2	11	99	124	152	290	355	397	1	1	13	124	152	13	355	397	397	362	362	ERR1040468_pass.fasta	ERR1040468	19	1999	Austria	Europe	environmental/other	DT104	AT_99_00001256_poultry_05-03-99
ERR1040442_pass.fasta	19	18	11	27	115	197	266	331	373	1	1	13	12	197	266	331	373	373	373	373	ERR1040442_pass.fasta	ERR1040442	19	2000	Austria	Europe	clinical	DT104	AT_00_00000016_human_04-01-00
ERR1040443_pass.fasta	19	2	11	27	149	198	267	332	374	1	1	13	12	198	267	332	374	374	374	374	ERR1040443_pass.fasta	ERR1040443	19	2000	Austria	Europe	environmental/other	DT104	AT_00_00008669_pig_10-10-00
ERR1040444_pass.fasta	19	2	61	27	115	199	268	333	375	1	1	13	12	199	268	333	375	375	375	375	ERR1040444_pass.fasta	ERR1040444	19	2001	Austria	Europe	clinical	DT104	AT_01_00000002_human_02-01-01
ERR1040445_pass.fasta	19	2	11	98	150	200	269	334	376	1	1	13	12	200	269	334	376	376	376	240	ERR1040445_pass.fasta	ERR1040445	19	2001	Austria	Europe	environmental/other	DT104	AT_01_00005004_poultry_07-08-01
ERR1040446_pass.fasta	19	2	11	27	115	201	270	335	377	1	1	13	12	201	270	335	377	377	377	377	ERR1040446_pass.fasta	ERR1040446	19	2002	Austria	Europe	clinical	DT104	AT_02_00000020_human_03-01-02
ERR1040447_pass.fasta	19	2	11	99	124	152	271	336	378	1	1	13	124	152	271	336	378	378	378	362	ERR1040447_pass.fasta	ERR1040447	19	2002	Austria	Europe	environmental/other	DT104	AT_02_00011102_pig_26-11-02
ERR1040448_pass.fasta	19	2	11	27	151	137	272	337	379	1	1	13	12	137	272	337	379	379	379	379	ERR1040448_pass.fasta	ERR1040448	19	2003	Austria	Europe	clinical	DT104	AT_03_00000852_human_21-02-03
ERR1040449_pass.fasta	19	2	11	100	115	202	273	338	380	1	1	13	12	202	273	338	380	380	380	380	ERR1040449_pass.fasta	ERR1040449	19	2004	Austria	Europe	clinical	DT104	AT_04_00000402_human_29-01-04
ERR1040451_pass.fasta	19	2	11	27	115	204	275	340	382	1	1	13	12	137	275	340	382	382	382	382	ERR1040451_pass.fasta	ERR1040451	19	2004	Austria	Europe	environmental/other	DT104	AT_04_00003390_pig_06-07-04
ERR1040450_pass.fasta	19	2	11	27	152	203	274	339	381	1	1	13	12	203	274	339	381	381	381	381	ERR1040450_pass.fasta	ERR1040450	19	2004	Austria	Europe	environmental/other	DT104	AT_04_00002454_poultry_07-06-04
ERR1040453_pass.fasta	19	2	11	27	115	206	277	342	384	1	1	13	12	206	277	342	384	384	384	384	ERR1040453_pass.fasta	ERR1040453	19	2005	Austria	Europe	environmental/other	DT104	AT_05_00002332_poultry_14-06-05
ERR1040452_pass.fasta	19	2	11	27	153	205	276	341	383	1	1	13	12	137	276	341	383	383	383	383	ERR1040452_pass.fasta	ERR1040452	19	2005	Austria	Europe	clinical	DT104	AT_05_00000034_human_05-01-05
ERR1040455_pass.fasta	19	2	11	102	118	208	279	344	386	1	1	13	12	208	279	344	386	386	386	386	ERR1040455_pass.fasta	ERR1040455	19	2006	Austria	Europe	clinical	DT104	AT_06_00003761_human_18-08-06
ERR1040454_pass.fasta	19	2	11	101	154	207	278	343	385	1	1	13	12	207	278	343	385	385	385	385	ERR1040454_pass.fasta	ERR1040454	19	2006	Austria	Europe	environmental/other	DT104	AT_06_00000178_pig_17-01-06
ERR1040456_pass.fasta	19	2	11	27	155	209	280	345	387	1	1	13	12	137	280	345	387	387	387	387	ERR1040456_pass.fasta	ERR1040456	19	2007	Austria	Europe	clinical	DT104	AT_07_00000046_human_05-01-07
ERR1040457_pass.fasta	19	2	11	27	156	210	281	346	388	1	1	13	12	210	281	346	388	388	388	388	ERR1040457_pass.fasta	ERR1040457	19	2007	Austria	Europe	environmental/other	DT104	AT_07_00000590_poultry_16-02-07
ERR1040458_pass.fasta	19	2	11	27	156	210	281	346	388	1	1	13	12	210	281	346	388	388	388	388	ERR1040458_pass.fasta	ERR1040458	19	2007	Austria	Europe	environmental/other	DT104	AT_07_00000595_pig_16-02-07
ERR1040460_pass.fasta	19	2	62	27	115	212	283	348	390	1	1	13	12	212	283	348	390	390	390	390	ERR1040460_pass.fasta	ERR1040460	19	2008	Austria	Europe	environmental/other	DT104	AT_08_00000084_pig_10-01-08
ERR1040459_pass.fasta	19	2	11	27	157	211	282	347	389	1	1	13	12	211	282	347	389	389	389	389	ERR1040459_pass.fasta	ERR1040459	19	2008	Austria	Europe	clinical	DT104	AT_08_00000049_human_08-01-08
ERR1040461_pass.fasta	19	2	63	103	115	213	284	349	391	1	1	103	12	213	284	349	391	391	391	391	ERR1040461_pass.fasta	ERR1040461	19	2009	Austria	Europe	clinical	DT104	AT_09_00000077_human_13-01-09
ERR1040462_pass.fasta	19	2	11	27	115	206	285	350	392	1	1	13	12	206	285	350	392	392	384	384	ERR1040462_pass.fasta	ERR1040462	19	2009	Austria	Europe	environmental/other	DT104	AT_09_00000455_poultry_20-02-09
ERR1040463_pass.fasta	19	2	62	27	115	212	283	348	390	1	1	13	12	212	283	348	390	390	390	390	ERR1040463_pass.fasta	ERR1040463	19	2009	Austria	Europe	environmental/other	DT104	AT_09_00000505_pig_26-02-09
ERR1040469_pass.fasta	19	2	62	27	115	212	291	356	398	1	1	13	12	212	283	348	398	390	390	390	ERR1040469_pass.fasta	ERR1040469	19	2010	Austria	Europe	environmental/other	DT104	AT_MRS_10_00317_pig_09-02-10
ERR1040470_pass.fasta	19	2	11	104	155	209	292	357	399	1	1	13	12	137	292	357	399	399	399	387	ERR1040470_pass.fasta	ERR1040470	19	2010	Austria	Europe	clinical	DT104	AT_MRS_10_01218_human_11-05-10
ERR1040471_pass.fasta	19	2	11	104	155	209	293	358	400	1	1	13	12	137	280	358	400	400	399	387	ERR1040471_pass.fasta	ERR1040471	19	2010	Austria	Europe	clinical	DT104	AT_MRS-10_01012_human_28-04-10
ERR1040474_pass.fasta	19	2	11	27	21	218	296	361	403	1	1	13	12	218	296	361	403	403	403	403	ERR1040474_pass.fasta	ERR1040474	19	1999	Canada	North America	environmental/other	DT104	CA_A411-1-TM1_cow_28-05-99
ERR1040473_pass.fasta	19	2	11	27	21	217	295	360	402	1	1	13	12	217	295	360	402	402	402	402	ERR1040473_pass.fasta	ERR1040473	19	2000	Canada	North America	environmental/other	DT104	CA_961_TM_pig_10-07-00
ERR1040472_pass.fasta	19	2	11	27	160	216	294	359	401	1	1	13	12	216	294	359	401	401	401	401	ERR1040472_pass.fasta	ERR1040472	19	2005	Canada	North America	environmental/other	DT104	CA_2005-16656-4_cow_24-07-05
ERR1040476_pass.fasta	19	2	11	27	21	220	298	363	405	1	1	13	12	218	298	363	405	405	405	403	ERR1040476_pass.fasta	ERR1040476	19	2006	Canada	North America	environmental/other	DT104	CA_s2029-51.6_pig_30-08-06
ERR1040477_pass.fasta	19	2	11	27	162	221	299	364	406	1	1	13	12	221	299	364	406	406	406	406	ERR1040477_pass.fasta	ERR1040477	19	2007	Canada	North America	environmental/other	DT104	CA_s8111-108.4_pig_14-09-07
ERR1040475_pass.fasta	19	2	11	27	161	219	297	362	404	1	1	13	12	219	297	362	404	404	404	404	ERR1040475_pass.fasta	ERR1040475	19	2008	Canada	North America	environmental/other	DT104	CA_s14144-30.4_pig_17-03-08
ERR1040494_pass.fasta	19	2	11	27	115	235	313	380	422	1	1	13	12	235	313	380	422	422	422	422	ERR1040494_pass.fasta	ERR1040494	19	1995	Czech Republic	Europe	environmental/other	DT104	CZ_F9132_piglet_1995
ERR1040489_pass.fasta	19	2	11	27	169	232	310	375	417	1	1	13	12	137	310	375	417	417	417	240	ERR1040489_pass.fasta	ERR1040489	19	1995	Czech Republic	Europe	environmental/other	DT104	CZ_F9013_calf_1995
ERR1040490_pass.fasta	19	2	11	27	169	232	310	376	418	1	1	13	12	137	310	375	417	417	417	240	ERR1040490_pass.fasta	ERR1040490	19	1995	Czech Republic	Europe	environmental/other	DT104	CZ_F9028_calf_1995
ERR1040491_pass.fasta	19	2	11	27	170	233	311	377	419	1	1	13	12	137	311	377	419	419	419	419	ERR1040491_pass.fasta	ERR1040491	19	1995	Czech Republic	Europe	environmental/other	DT104	CZ_F9046_piglet_1995
ERR1040492_pass.fasta	19	2	11	27	170	233	311	378	420	1	1	13	12	137	311	377	419	419	419	419	ERR1040492_pass.fasta	ERR1040492	19	1995	Czech Republic	Europe	environmental/other	DT104	CZ_F9047_pigeon_1995
ERR1040487_pass.fasta	19	2	11	27	115	230	308	373	415	1	1	13	12	230	308	373	415	415	415	415	ERR1040487_pass.fasta	ERR1040487	19	1997	Czech Republic	Europe	clinical	DT104	CZ_F2312_human_1997
ERR1040486_pass.fasta	19	2	11	27	168	229	307	372	414	1	1	13	12	229	307	372	414	414	414	414	ERR1040486_pass.fasta	ERR1040486	19	1997	Czech Republic	Europe	clinical	DT104	CZ_F2188_human_1997
ERR1040488_pass.fasta	19	2	11	27	152	231	309	374	416	1	1	13	12	231	309	374	416	416	416	240	ERR1040488_pass.fasta	ERR1040488	19	1998	Czech Republic	Europe	clinical	DT104	CZ_F3214_human_1998
ERR1040493_pass.fasta	19	2	11	27	169	234	312	379	421	1	1	13	12	137	310	379	421	417	417	240	ERR1040493_pass.fasta	ERR1040493	19	??	Czech Republic	Europe	environmental/other	DT104	CZ_F9093_piglet
ERR1040594_pass.fasta	19	2	11	27	197	285	383	467	515	1	1	13	12	137	383	467	515	515	515	240	ERR1040594_pass.fasta	ERR1040594	19	1997	Denmark	Europe	environmental/other	DT104	DK_9724913_swine_22-12-97
ERR1040596_pass.fasta	19	2	11	105	115	287	385	469	517	1	1	13	12	137	385	469	517	517	517	240	ERR1040596_pass.fasta	ERR1040596	19	1998	Denmark	Europe	environmental/other	DT104	DK_9824426_swine_26-10-98
ERR1040595_pass.fasta	19	2	11	27	198	286	384	468	516	1	1	13	198	286	384	468	516	516	516	516	ERR1040595_pass.fasta	ERR1040595	19	1998	Denmark	Europe	environmental/other	DT104	DK_9820334_swine_27-01-98
ERR1040600_pass.fasta	19	2	11	27	118	289	387	471	520	1	1	13	12	137	183	471	520	520	254	240	ERR1040600_pass.fasta	ERR1040600	19	1999	Denmark	Europe	environmental/other	DT104	DK_9923771_swine_13-10-99
ERR1040597_pass.fasta	19	2	11	27	124	152	380	459	518	1	1	13	124	152	13	459	518	481	481	362	ERR1040597_pass.fasta	ERR1040597	19	1999	Denmark	Europe	environmental/other	DT104	DK_9910366_calf_19-01-99
ERR1040599_pass.fasta	19	2	11	27	124	152	380	459	518	1	1	13	124	152	13	459	518	481	481	362	ERR1040599_pass.fasta	ERR1040599	19	1999	Denmark	Europe	environmental/other	DT104	DK_9923667_cattle_06-10-99
ERR1040598_pass.fasta	19	2	11	27	199	288	386	470	519	1	1	13	12	137	386	470	519	519	519	240	ERR1040598_pass.fasta	ERR1040598	19	1999	Denmark	Europe	environmental/other	DT104	DK_9920320_swine_15-01-99
ERR1040553_pass.fasta	19	2	11	27	115	274	365	435	477	1	1	13	12	274	173	435	477	477	477	240	ERR1040553_pass.fasta	ERR1040553	19	2000	Denmark	Europe	environmental/other	DT104	DK_7221171_swine_21-03-00
ERR1040554_pass.fasta	19	2	11	27	115	274	365	435	477	1	1	13	12	274	173	435	477	477	477	240	ERR1040554_pass.fasta	ERR1040554	19	2000	Denmark	Europe	environmental/other	DT104	DK_7221228_swine_24-03-00
ERR1040555_pass.fasta	19	2	11	27	115	274	365	435	477	1	1	13	12	274	173	435	477	477	477	240	ERR1040555_pass.fasta	ERR1040555	19	2000	Denmark	Europe	environmental/other	DT104	DK_7221375_1_swine_05-04-00
ERR1040556_pass.fasta	19	2	11	27	115	274	365	435	478	1	1	13	12	274	173	435	478	477	477	240	ERR1040556_pass.fasta	ERR1040556	19	2000	Denmark	Europe	environmental/other	DT104	DK_7221432_1_swine_11-04-00
ERR1040557_pass.fasta	19	2	11	27	115	274	365	435	479	1	1	13	12	274	173	435	477	477	477	240	ERR1040557_pass.fasta	ERR1040557	19	2000	Denmark	Europe	environmental/other	DT104	DK_7221432_2_swine_11-04-00
ERR1040558_pass.fasta	19	2	11	27	115	274	365	436	480	1	1	13	12	274	173	435	477	477	477	240	ERR1040558_pass.fasta	ERR1040558	19	2000	Denmark	Europe	environmental/other	DT104	DK_7221651_swine_26-04-00
ERR1040560_pass.fasta	19	2	11	27	115	275	367	438	482	1	1	13	12	137	367	438	482	482	482	482	ERR1040560_pass.fasta	ERR1040560	19	2000	Denmark	Europe	environmental/other	DT104	DK_7223502_swine_19-09-00
ERR1040561_pass.fasta	19	2	11	27	115	274	365	435	483	1	1	13	12	274	173	435	477	477	477	240	ERR1040561_pass.fasta	ERR1040561	19	2000	Denmark	Europe	environmental/other	DT104	DK_7223503_3_swine_19-09-00
ERR1040593_pass.fasta	19	2	11	27	115	274	365	466	514	1	1	13	12	274	173	435	477	477	477	240	ERR1040593_pass.fasta	ERR1040593	19	2000	Denmark	Europe	environmental/other	DT104	DK_7721362_swine_04-04-00
ERR1040559_pass.fasta	19	2	11	27	124	152	366	437	481	1	1	13	124	152	366	437	481	481	481	362	ERR1040559_pass.fasta	ERR1040559	19	2000	Denmark	Europe	environmental/other	DT104	DK_7221880_cattle_10-05-00
ERR1040563_pass.fasta	19	2	73	27	115	277	365	440	485	1	1	13	12	274	173	440	485	477	477	240	ERR1040563_pass.fasta	ERR1040563	19	2001	Denmark	Europe	environmental/other	DT104	DK_7320270_3_swine_24-01-01
ERR1040564_pass.fasta	19	2	73	27	115	277	365	440	486	1	1	13	12	274	173	440	485	477	477	240	ERR1040564_pass.fasta	ERR1040564	19	2001	Denmark	Europe	environmental/other	DT104	DK_7320816_swine_09-03-01
ERR1040565_pass.fasta	19	2	11	27	115	237	369	441	487	1	1	13	12	137	269	411	487	487	487	240	ERR1040565_pass.fasta	ERR1040565	19	2001	Denmark	Europe	environmental/other	DT104	DK_7320910_swine_20-03-01
ERR1040566_pass.fasta	19	2	11	121	115	163	370	442	488	1	1	13	12	137	370	442	488	488	488	297	ERR1040566_pass.fasta	ERR1040566	19	2001	Denmark	Europe	environmental/other	DT104	DK_7321026_turkey_02-04-01
ERR1040567_pass.fasta	19	2	11	27	115	278	371	443	489	1	1	13	12	137	269	443	489	489	487	240	ERR1040567_pass.fasta	ERR1040567	19	2001	Denmark	Europe	environmental/other	DT104	DK_7321117_swine_11-04-01
ERR1040568_pass.fasta	19	2	73	122	115	277	372	444	490	1	1	13	12	274	372	444	490	490	477	240	ERR1040568_pass.fasta	ERR1040568	19	2001	Denmark	Europe	environmental/other	DT104	DK_7322791_swine_18-07-01
ERR1040569_pass.fasta	19	2	11	27	115	279	315	445	491	1	1	13	12	279	269	445	491	491	491	464	ERR1040569_pass.fasta	ERR1040569	19	2001	Denmark	Europe	environmental/other	DT104	DK_7322952_swine_02-08-01
ERR1040570_pass.fasta	19	2	11	27	157	256	373	446	492	1	1	13	12	238	373	446	492	492	492	428	ERR1040570_pass.fasta	ERR1040570	19	2001	Denmark	Europe	environmental/other	DT104	DK_7322994_4_swine_08-08-01
ERR1040571_pass.fasta	19	2	11	27	157	256	374	447	493	1	1	13	12	238	374	447	493	493	492	428	ERR1040571_pass.fasta	ERR1040571	19	2001	Denmark	Europe	environmental/other	DT104	DK_7322994_6_swine_08-08-01
ERR1040572_pass.fasta	19	2	11	27	157	256	375	448	494	1	1	13	12	238	373	446	494	492	492	428	ERR1040572_pass.fasta	ERR1040572	19	2001	Denmark	Europe	environmental/other	DT104	DK_7324022_swine_14-11-01
ERR1040562_pass.fasta	19	2	64	27	193	276	368	439	484	1	1	13	12	276	368	439	484	484	484	484	ERR1040562_pass.fasta	ERR1040562	19	2001	Denmark	Europe	environmental/other	DT104	DK_7320155_cattle_15-01-01
ERR1040574_pass.fasta	19	2	11	27	115	280	376	450	496	1	1	13	12	137	376	450	496	496	487	240	ERR1040574_pass.fasta	ERR1040574	19	2002	Denmark	Europe	environmental/other	DT104	DK_7420325_1_swine_25-01-02
ERR1040575_pass.fasta	19	2	11	27	115	280	377	451	497	1	1	13	12	137	377	451	497	496	487	240	ERR1040575_pass.fasta	ERR1040575	19	2002	Denmark	Europe	environmental/other	DT104	DK_7420325_3_swine_25-01-02
ERR1040578_pass.fasta	19	2	11	27	115	281	360	454	500	1	1	13	12	137	269	454	500	500	487	240	ERR1040578_pass.fasta	ERR1040578	19	2002	Denmark	Europe	environmental/other	DT104	DK_7421102_swine_12-04-02
ERR1040579_pass.fasta	19	2	11	27	115	281	379	455	501	1	1	13	12	137	269	454	501	500	487	240	ERR1040579_pass.fasta	ERR1040579	19	2002	Denmark	Europe	environmental/other	DT104	DK_7422268_swine_08-08-02
ERR1040577_pass.fasta	19	2	11	123	157	256	378	453	499	1	1	13	12	238	373	453	499	492	492	428	ERR1040577_pass.fasta	ERR1040577	19	2002	Denmark	Europe	environmental/other	DT104	DK_7420740_swine_11-03-02
ERR1040573_pass.fasta	19	2	64	27	193	276	368	449	495	1	1	13	12	276	368	449	495	484	484	484	ERR1040573_pass.fasta	ERR1040573	19	2002	Denmark	Europe	environmental/other	DT104	DK_7420038_swine_03-01-02
ERR1040576_pass.fasta	19	2	64	27	194	276	368	452	498	1	1	13	12	276	368	452	498	498	484	484	ERR1040576_pass.fasta	ERR1040576	19	2002	Denmark	Europe	environmental/other	DT104	DK_7420512_cattle_19-02-02
ERR1040580_pass.fasta	19	2	11	121	115	163	370	442	502	1	1	13	12	137	370	442	488	488	488	297	ERR1040580_pass.fasta	ERR1040580	19	2003	Denmark	Europe	environmental/other	DT104	DK_7520063_turkey_08-01-03
ERR1040584_pass.fasta	19	2	11	27	124	152	380	459	506	1	1	13	124	152	13	459	506	481	481	362	ERR1040584_pass.fasta	ERR1040584	19	2003	Denmark	Europe	environmental/other	DT104	DK_7522071_cattle_02-09-03
ERR1040581_pass.fasta	19	2	11	27	175	245	325	456	503	1	1	13	175	245	325	456	503	503	435	435	ERR1040581_pass.fasta	ERR1040581	19	2003	Denmark	Europe	environmental/other	DT104	DK_7520123_swine_14-01-03
ERR1040582_pass.fasta	19	2	11	124	195	281	360	457	504	1	1	13	12	137	269	457	504	504	504	240	ERR1040582_pass.fasta	ERR1040582	19	2003	Denmark	Europe	environmental/other	DT104	DK_7520427_1_swine_11-02-03
ERR1040583_pass.fasta	19	2	74	27	196	281	360	458	505	1	1	13	12	137	269	458	505	505	487	240	ERR1040583_pass.fasta	ERR1040583	19	2003	Denmark	Europe	environmental/other	DT104	DK_7520427_2_swine_11-02-03
ERR1040585_pass.fasta	19	2	11	27	115	282	315	460	507	1	1	13	12	137	269	460	507	507	491	464	ERR1040585_pass.fasta	ERR1040585	19	2004	Denmark	Europe	environmental/other	DT104	DK_7621293_swine_27-05-04
ERR1040587_pass.fasta	19	2	11	125	115	274	381	461	508	1	1	13	12	274	173	461	508	508	477	240	ERR1040587_pass.fasta	ERR1040587	19	2004	Denmark	Europe	environmental/other	DT104	DK_7622755_swine_05-11-04
ERR1040586_pass.fasta	19	2	11	27	184	256	339	408	450	1	1	13	184	238	339	408	450	450	450	428	ERR1040586_pass.fasta	ERR1040586	19	2004	Denmark	Europe	environmental/other	DT104	DK_7621614_cattle_30-06-04
ERR1040523_pass.fasta	19	2	11	27	115	237	340	409	451	1	1	13	12	137	269	409	451	451	451	240	ERR1040523_pass.fasta	ERR1040523	19	2005	Denmark	Europe	environmental/other	DT104	DK_2005-60-1139-1_pig_03-08-05
ERR1040524_pass.fasta	19	2	61	27	115	257	341	410	452	1	1	13	12	257	341	410	452	452	452	375	ERR1040524_pass.fasta	ERR1040524	19	2005	Denmark	Europe	environmental/other	DT104	DK_2005-60-2171-1_cattle_20-12-05
ERR1040525_pass.fasta	19	2	11	27	115	237	342	411	453	1	1	13	12	137	342	411	453	453	453	240	ERR1040525_pass.fasta	ERR1040525	19	2005	Denmark	Europe	environmental/other	DT104	DK_2005-60-323-1_pig_13-04-05
ERR1040591_pass.fasta	19	2	73	127	115	284	382	465	512	1	1	13	12	274	173	465	512	512	477	240	ERR1040591_pass.fasta	ERR1040591	19	2005	Denmark	Europe	environmental/other	DT104	DK_7720547_swine_09-03-05
ERR1040592_pass.fasta	19	2	73	127	115	284	382	465	513	1	1	13	12	274	173	465	512	512	477	240	ERR1040592_pass.fasta	ERR1040592	19	2005	Denmark	Europe	environmental/other	DT104	DK_7720556_swine_09-03-05
ERR1040588_pass.fasta	19	2	11	126	175	245	325	462	509	1	1	13	175	245	325	462	509	509	435	435	ERR1040588_pass.fasta	ERR1040588	19	2005	Denmark	Europe	environmental/other	DT104	DK_7720108_swine_13-01-05
ERR1040522_pass.fasta	19	2	11	27	184	256	339	408	450	1	1	13	184	238	339	408	450	450	450	428	ERR1040522_pass.fasta	ERR1040522	19	2005	Denmark	Europe	environmental/other	DT104	DK_2005-60-102_cattle_15-03-05
ERR1040589_pass.fasta	19	2	11	27	184	256	339	463	510	1	1	13	184	238	339	408	450	450	450	428	ERR1040589_pass.fasta	ERR1040589	19	2005	Denmark	Europe	environmental/other	DT104	DK_7720209_3_swine_25-01-05
ERR1040590_pass.fasta	19	2	11	27	184	283	339	464	511	1	1	13	184	238	339	408	511	450	450	428	ERR1040590_pass.fasta	ERR1040590	19	2005	Denmark	Europe	environmental/other	DT104	DK_7720209_7_swine_25-01-05
ERR1040532_pass.fasta	19	2	11	117	115	237	346	416	458	1	1	117	12	137	346	416	458	458	458	458	ERR1040532_pass.fasta	ERR1040532	19	2006	Denmark	Europe	environmental/other	DT104	DK_2006-60-1151-1_pig_04-07-06
ERR1040531_pass.fasta	19	2	11	27	184	256	345	415	457	1	1	13	184	238	339	415	457	457	450	428	ERR1040531_pass.fasta	ERR1040531	19	2006	Denmark	Europe	environmental/other	DT104	DK_2006-60-1004-1_cattle_06-07-06
ERR1040526_pass.fasta	19	2	11	27	185	258	343	412	454	1	1	13	12	258	343	412	454	454	454	454	ERR1040526_pass.fasta	ERR1040526	19	2006	Denmark	Europe	environmental/other	DT104	DK_2006-10-2415-1_cattle_13-10-06
ERR1040527_pass.fasta	19	2	11	116	186	137	344	413	455	1	1	13	12	137	173	413	455	455	455	455	ERR1040527_pass.fasta	ERR1040527	19	2006	Denmark	Europe	environmental/other	DT104	DK_2006-51-1756-1_chicken_22-02-06
ERR1040529_pass.fasta	19	2	11	116	186	137	344	413	455	1	1	13	12	137	173	413	455	455	455	455	ERR1040529_pass.fasta	ERR1040529	19	2006	Denmark	Europe	environmental/other	DT104	DK_2006-51-2276-2_chicken_13-03-06
ERR1040530_pass.fasta	19	2	11	116	186	137	344	413	455	1	1	13	12	137	173	413	455	455	455	455	ERR1040530_pass.fasta	ERR1040530	19	2006	Denmark	Europe	environmental/other	DT104	DK_2006-51-9123-2_chicken_31-10-06
ERR1040528_pass.fasta	19	2	11	116	187	137	344	414	456	1	1	13	12	137	173	413	455	455	455	455	ERR1040528_pass.fasta	ERR1040528	19	2006	Denmark	Europe	environmental/other	DT104	DK_2006-51-2204-1_chicken_08-03-06
ERR1040533_pass.fasta	19	2	70	118	188	259	347	417	459	1	1	118	12	259	347	417	459	459	459	459	ERR1040533_pass.fasta	ERR1040533	19	2006	Denmark	Europe	environmental/other	DT104	DK_2006-60-2120-1_pig_07-11-06
ERR1040535_pass.fasta	19	2	11	27	115	261	349	419	461	1	1	13	12	261	349	419	461	461	461	461	ERR1040535_pass.fasta	ERR1040535	19	2007	Denmark	Europe	environmental/other	DT104	DK_2007-10-2336-1_pig_16-08-07
ERR1040537_pass.fasta	19	2	11	27	185	258	343	412	454	1	1	13	12	258	343	412	454	454	454	454	ERR1040537_pass.fasta	ERR1040537	19	2007	Denmark	Europe	environmental/other	DT104	DK_2007-60-1463-1_cattle_06-01-07
ERR1040536_pass.fasta	19	2	70	119	188	262	350	420	462	1	1	13	12	262	350	420	462	462	462	462	ERR1040536_pass.fasta	ERR1040536	19	2007	Denmark	Europe	environmental/other	DT104	DK_2007-51-7944-1_chicken_30-10-07
ERR1040534_pass.fasta	19	2	11	27	189	260	348	418	460	1	1	13	12	260	267	418	460	460	460	240	ERR1040534_pass.fasta	ERR1040534	19	2007	Denmark	Europe	environmental/other	DT104	DK_2007-10-2262-1_cattle_08-07-07
ERR1040538_pass.fasta	19	2	71	27	190	263	351	421	463	1	1	13	190	263	351	421	463	463	463	463	ERR1040538_pass.fasta	ERR1040538	19	2007	Denmark	Europe	environmental/other	DT104	DK_2007-60-254-2_pig_30-01-07
ERR1040539_pass.fasta	19	2	11	27	115	264	352	422	464	1	1	13	12	264	269	422	464	464	464	464	ERR1040539_pass.fasta	ERR1040539	19	2008	Denmark	Europe	environmental/other	DT104	DK_2008-10-1872-4_cattle_26-08-08
ERR1040541_pass.fasta	19	2	11	27	115	265	354	424	466	1	1	13	12	265	354	424	466	466	466	466	ERR1040541_pass.fasta	ERR1040541	19	2008	Denmark	Europe	environmental/other	DT104	DK_2008-60-2041-2_cattle_03-09-08
ERR1040540_pass.fasta	19	2	71	27	190	263	353	423	465	1	1	13	190	263	351	423	465	465	463	463	ERR1040540_pass.fasta	ERR1040540	19	2008	Denmark	Europe	environmental/other	DT104	DK_2008-10-2205-1_pig_03-10-08
ERR1040542_pass.fasta	19	2	11	27	191	237	355	425	467	1	1	13	12	137	355	425	467	467	467	467	ERR1040542_pass.fasta	ERR1040542	19	2008	Denmark	Europe	environmental/other	DT104	DK_2008-60-236-1_pig_05-02-08
ERR1040543_pass.fasta	19	2	11	27	115	266	356	426	468	1	1	13	12	137	356	426	468	468	468	466	ERR1040543_pass.fasta	ERR1040543	19	2009	Denmark	Europe	environmental/other	DT104	DK_2009-10-1912-1_cattle_18-08-09
ERR1040545_pass.fasta	19	2	11	27	115	267	358	428	470	1	1	13	12	267	358	428	470	470	470	470	ERR1040545_pass.fasta	ERR1040545	19	2009	Denmark	Europe	environmental/other	DT104	DK_2009-60-1015-1_pig_05-05-09
ERR1040546_pass.fasta	19	2	11	27	115	268	359	429	471	1	1	13	12	137	359	429	471	471	471	240	ERR1040546_pass.fasta	ERR1040546	19	2009	Denmark	Europe	environmental/other	DT104	DK_2009-60-2267_swine_06-10-09
ERR1040547_pass.fasta	19	2	11	27	115	268	359	429	471	1	1	13	12	137	359	429	471	471	471	240	ERR1040547_pass.fasta	ERR1040547	19	2009	Denmark	Europe	environmental/other	DT104	DK_2009-60-2267-1_pig_06-10-09
ERR1040544_pass.fasta	19	2	11	120	118	137	357	427	469	1	1	13	12	137	357	427	469	469	469	240	ERR1040544_pass.fasta	ERR1040544	19	2009	Denmark	Europe	environmental/other	DT104	DK_2009-51-5861-1_chicken_15-07-09
ERR1040548_pass.fasta	19	2	11	27	115	269	360	430	472	1	1	13	12	269	269	430	472	472	472	240	ERR1040548_pass.fasta	ERR1040548	19	2010	Denmark	Europe	environmental/other	DT104	DK_2010-60-1525-1_pig_04-05-10
ERR1040550_pass.fasta	19	2	72	119	188	271	362	432	474	1	1	13	12	271	362	432	474	474	474	474	ERR1040550_pass.fasta	ERR1040550	19	2010	Denmark	Europe	environmental/other	DT104	DK_2010-60-5423-1_pig_28-09-10
ERR1040549_pass.fasta	19	2	70	119	192	270	361	431	473	1	1	13	12	262	361	431	473	473	473	473	ERR1040549_pass.fasta	ERR1040549	19	2010	Denmark	Europe	environmental/other	DT104	DK_2010-60-5161-3_broiler_21-09-10
ERR1040552_pass.fasta	19	2	11	27	115	273	364	434	476	1	1	13	12	155	364	434	476	476	476	240	ERR1040552_pass.fasta	ERR1040552	19	2011	Denmark	Europe	environmental/other	DT104	DK_2011-60-3840-1_pig_13-12-11
ERR1040551_pass.fasta	19	2	11	27	157	272	363	433	475	1	1	13	12	272	363	433	475	475	475	475	ERR1040551_pass.fasta	ERR1040551	19	2011	Denmark	Europe	environmental/other	DT104	DK_2011-60-1692-1_pig_01-06-11
ERR1040608_pass.fasta	19	2	11	27	204	297	395	479	528	1	1	13	123	297	395	479	528	528	528	528	ERR1040608_pass.fasta	ERR1040608	19	1969	France	Europe	environmental/other	DT104	FR_TM_69_703_horse_24-09-69
ERR1040610_pass.fasta	19	2	76	27	205	298	396	480	529	1	1	13	200	298	396	480	529	529	529	529	ERR1040610_pass.fasta	ERR1040610	19	1975	France	Europe	clinical	DT104	FR_TM_75_406_human_18-01-75
ERR1040606_pass.fasta	19	2	11	27	115	295	393	477	526	1	1	13	12	137	173	477	526	526	240	240	ERR1040606_pass.fasta	ERR1040606	19	1992	France	Europe	clinical	DT104	FR_92-9446_human
ERR1040607_pass.fasta	19	2	11	27	124	296	394	478	527	1	1	13	124	152	394	478	527	527	527	527	ERR1040607_pass.fasta	ERR1040607	19	1993	France	Europe	clinical	DT104	FR_93-5646_human_30-07-93
ERR1040602_pass.fasta	19	2	11	27	115	291	389	473	522	1	1	13	12	210	389	473	522	522	522	522	ERR1040602_pass.fasta	ERR1040602	19	2002	France	Europe	clinical	DT104	FR_02_6245_human_2002
ERR1040603_pass.fasta	19	2	75	27	201	292	390	474	523	1	1	13	201	292	390	474	523	523	523	523	ERR1040603_pass.fasta	ERR1040603	19	2002	France	Europe	clinical	DT104	FR_02-1837_human_2002
ERR1040604_pass.fasta	19	2	11	128	202	293	391	475	524	1	1	13	202	293	391	475	524	524	524	524	ERR1040604_pass.fasta	ERR1040604	19	2005	France	Europe	clinical	DT104	FR_05_2975_human_2005
ERR1040605_pass.fasta	19	2	11	27	203	294	392	476	525	1	1	13	203	294	392	476	525	525	525	525	ERR1040605_pass.fasta	ERR1040605	19	2009	France	Europe	clinical	DT104	FR_09_3600_human_2009
ERR1040520_pass.fasta	19	2	11	27	124	152	337	406	448	1	1	13	124	152	13	406	448	448	448	448	ERR1040520_pass.fasta	ERR1040520	19	1997	Germany	Europe	environmental/other	DT104	DE_98_00117_pig_19-12-97
ERR1040521_pass.fasta	19	2	64	27	183	255	338	407	449	1	1	13	12	255	13	407	449	449	449	449	ERR1040521_pass.fasta	ERR1040521	19	1998	Germany	Europe	environmental/other	DT104	DE_99_00116_pig_10-12-98
ERR1040495_pass.fasta	19	2	11	27	171	236	314	381	423	1	1	13	12	137	314	381	423	423	423	423	ERR1040495_pass.fasta	ERR1040495	19	1999	Germany	Europe	environmental/other	DT104	DE_00-00188_pig_29-12-99
ERR1040496_pass.fasta	19	2	11	27	115	237	315	382	424	1	1	13	12	137	269	382	424	424	424	240	ERR1040496_pass.fasta	ERR1040496	19	2000	Germany	Europe	environmental/other	DT104	DE_00-03739_poultry_08-09-00
ERR1040497_pass.fasta	19	2	11	27	115	237	315	383	425	1	1	13	12	137	269	383	425	425	425	240	ERR1040497_pass.fasta	ERR1040497	19	2001	Germany	Europe	environmental/other	DT104	DE_01-01799_poultry_15-06-01
ERR1040498_pass.fasta	19	2	11	27	115	170	316	384	426	1	1	13	12	137	316	384	426	426	426	240	ERR1040498_pass.fasta	ERR1040498	19	2001	Germany	Europe	environmental/other	DT104	DE_01-01930_pig_02-02-01
ERR1040499_pass.fasta	19	2	61	27	115	199	317	385	427	1	1	13	12	199	317	385	427	375	375	375	ERR1040499_pass.fasta	ERR1040499	19	2001	Germany	Europe	clinical	DT104	DE_01-02121_human_03-08-01
ERR1040501_pass.fasta	19	2	11	27	118	239	319	387	429	1	1	13	12	239	319	387	429	429	429	429	ERR1040501_pass.fasta	ERR1040501	19	2002	Germany	Europe	environmental/other	DT104	DE_02-02566_poultry_04-07-02
ERR1040500_pass.fasta	19	2	11	27	157	238	318	386	428	1	1	13	12	238	318	386	428	428	428	428	ERR1040500_pass.fasta	ERR1040500	19	2002	Germany	Europe	environmental/other	DT104	DE_02-00747_pig_24-01-02
ERR1040502_pass.fasta	19	2	64	109	172	240	320	388	430	1	1	13	172	240	320	388	430	430	430	430	ERR1040502_pass.fasta	ERR1040502	19	2003	Germany	Europe	environmental/other	DT104	DE_03_01337_pig_19-05-03
ERR1040503_pass.fasta	19	2	11	110	173	241	321	389	431	1	1	110	12	241	321	389	431	431	431	431	ERR1040503_pass.fasta	ERR1040503	19	2003	Germany	Europe	environmental/other	DT104	DE_03-03489_poultry_06-08-03
ERR1040504_pass.fasta	19	2	11	27	115	242	322	390	432	1	1	13	12	137	269	390	432	432	432	432	ERR1040504_pass.fasta	ERR1040504	19	2004	Germany	Europe	environmental/other	DT104	DE_04-01469_poultry_11-05-04
ERR1040505_pass.fasta	19	2	11	111	174	243	323	391	433	1	1	13	174	243	323	391	433	433	433	433	ERR1040505_pass.fasta	ERR1040505	19	2004	Germany	Europe	environmental/other	DT104	DE_04-02598_pig_17-08-04
ERR1040506_pass.fasta	19	2	65	112	115	244	324	392	434	1	1	13	12	137	324	392	434	434	434	434	ERR1040506_pass.fasta	ERR1040506	19	2005	Germany	Europe	environmental/other	DT104	DE_05_00346_pig_04-01-05
ERR1040507_pass.fasta	19	2	11	27	175	245	325	393	435	1	1	13	175	245	325	393	435	435	435	435	ERR1040507_pass.fasta	ERR1040507	19	2005	Germany	Europe	clinical	DT104	DE_05_03125_human
ERR1040508_pass.fasta	19	2	11	27	176	137	326	394	436	1	1	13	12	137	326	394	436	436	436	436	ERR1040508_pass.fasta	ERR1040508	19	2005	Germany	Europe	environmental/other	DT104	DE_05-05169_poultry_01-12-05
ERR1040509_pass.fasta	19	2	11	113	115	237	327	395	437	1	1	13	12	137	327	395	437	437	437	240	ERR1040509_pass.fasta	ERR1040509	19	2006	Germany	Europe	environmental/other	DT104	DE_06-01070_poultry_13-02-06
ERR1040510_pass.fasta	19	2	11	27	177	246	328	396	438	1	1	13	177	246	328	396	438	438	438	438	ERR1040510_pass.fasta	ERR1040510	19	2006	Germany	Europe	environmental/other	DT104	DE_06-01107_pig_22-02-06
ERR1040511_pass.fasta	19	2	66	114	115	247	329	397	439	1	1	114	12	247	329	397	439	439	439	439	ERR1040511_pass.fasta	ERR1040511	19	2007	Germany	Europe	clinical	DT104	DE_07_02884_human_25-07-07
ERR1040512_pass.fasta	19	2	11	27	178	248	330	398	440	1	1	13	12	248	330	398	440	440	440	440	ERR1040512_pass.fasta	ERR1040512	19	2007	Germany	Europe	environmental/other	DT104	DE_07-00783_pig_02-03-07
ERR1040513_pass.fasta	19	2	67	27	179	249	331	399	441	1	1	13	12	249	331	399	441	441	441	441	ERR1040513_pass.fasta	ERR1040513	19	2007	Germany	Europe	environmental/other	DT104	DE_07-01640_poultry_21-05-07
ERR1040516_pass.fasta	19	2	69	27	115	137	176	402	444	1	1	13	12	137	173	402	444	444	444	240	ERR1040516_pass.fasta	ERR1040516	19	2008	Germany	Europe	environmental/other	DT104	DE_08-04639_pig_25-09-08
ERR1040514_pass.fasta	19	2	11	27	180	250	332	400	442	1	1	13	12	250	269	400	442	442	442	442	ERR1040514_pass.fasta	ERR1040514	19	2008	Germany	Europe	clinical	DT104	DE_08-01953_human
ERR1040515_pass.fasta	19	2	68	27	181	251	333	401	443	1	1	13	181	137	333	401	443	443	443	443	ERR1040515_pass.fasta	ERR1040515	19	2008	Germany	Europe	environmental/other	DT104	DE_08-03428_poultry_18-08-08
ERR1040517_pass.fasta	19	2	11	27	115	252	334	403	445	1	1	13	12	252	334	403	445	445	445	445	ERR1040517_pass.fasta	ERR1040517	19	2009	Germany	Europe	environmental/other	DT104	DE_09-00133_poultry_08-01-09
ERR1040518_pass.fasta	19	2	11	27	182	253	335	404	446	1	1	13	12	137	335	404	446	446	446	446	ERR1040518_pass.fasta	ERR1040518	19	2010	Germany	Europe	environmental/other	DT104	DE_10-03771_poultry_03-09-10
ERR1040519_pass.fasta	19	2	62	115	115	254	336	405	447	1	1	115	12	254	336	405	447	447	447	447	ERR1040519_pass.fasta	ERR1040519	19	2011	Germany	Europe	environmental/other	DT104	DE_11-03381_poultry_12-09-11
ERR1040611_pass.fasta	19	2	11	27	115	299	397	481	530	1	1	13	12	137	267	481	530	530	530	240	ERR1040611_pass.fasta	ERR1040611	19	2003	Ireland	Europe	environmental/other	DT104	IE_S03_000129_pig_2003
ERR1040612_pass.fasta	19	2	11	27	115	300	398	482	531	1	1	13	12	137	173	482	531	531	531	240	ERR1040612_pass.fasta	ERR1040612	19	2005	Ireland	Europe	environmental/other	DT104	IE_S05_002261_poultry_2005
ERR1040613_pass.fasta	19	2	11	129	115	301	399	483	532	1	1	13	12	137	173	483	532	532	532	240	ERR1040613_pass.fasta	ERR1040613	19	2005	Ireland	Europe	environmental/other	DT104	IE_S05-003586_poultry_2005
ERR1040614_pass.fasta	19	19	11	27	206	302	400	484	533	1	1	13	175	137	400	484	533	533	533	533	ERR1040614_pass.fasta	ERR1040614	19	2006	Ireland	Europe	environmental/other	DT104	IE_S06_000058_pig_2006
ERR1040615_pass.fasta	19	2	11	27	115	137	203	485	534	1	1	13	12	137	173	485	534	534	534	240	ERR1040615_pass.fasta	ERR1040615	19	2007	Ireland	Europe	environmental/other	DT104	IE_S07_000313_pig_2007
ERR1040616_pass.fasta	19	2	11	129	115	301	399	483	532	1	1	13	12	137	173	483	532	532	532	240	ERR1040616_pass.fasta	ERR1040616	19	2008	Ireland	Europe	environmental/other	DT104	IE_S08-000923_pig_2008
ERR1040617_pass.fasta	19	2	11	27	115	303	401	486	535	1	1	13	12	137	401	486	535	535	535	240	ERR1040617_pass.fasta	ERR1040617	19	2009	Ireland	Europe	environmental/other	DT104	IE_S09_001501_pig_2009
ERR1040618_pass.fasta	19	2	11	130	207	304	402	487	536	1	1	13	12	304	402	487	536	536	536	536	ERR1040618_pass.fasta	ERR1040618	19	2010	Ireland	Europe	environmental/other	DT104	IE_S10_000368_pig_2010
ERR1040620_pass.fasta	19	2	11	27	115	306	404	489	538	1	1	13	12	306	404	489	538	538	538	538	ERR1040620_pass.fasta	ERR1040620	19	2011	Ireland	Europe	environmental/other	DT104	IE_S11-000847_pig_2011
ERR1040619_pass.fasta	19	2	11	131	208	305	403	488	537	1	1	13	12	305	403	488	537	537	537	537	ERR1040619_pass.fasta	ERR1040619	19	2011	Ireland	Europe	environmental/other	DT104	IE_S11-000305_pig_2011
ERR1040626_pass.fasta	19	2	11	27	115	137	409	495	544	1	1	13	12	137	267	495	544	544	544	240	ERR1040626_pass.fasta	ERR1040626	19	1996	Israel	Asia	environmental/other	DT104	IL_2_poultry_1996
ERR1040630_pass.fasta	19	2	11	27	115	310	411	499	548	1	1	13	12	137	267	499	548	548	548	240	ERR1040630_pass.fasta	ERR1040630	19	1997	Israel	Asia	clinical	DT104	IL_63234_human_1997
ERR1040627_pass.fasta	19	2	11	27	115	137	397	496	545	1	1	13	12	137	267	496	545	545	545	240	ERR1040627_pass.fasta	ERR1040627	19	1998	Israel	Asia	clinical	DT104	IL_26323_human_1998
ERR1040635_pass.fasta	19	2	11	27	115	314	416	504	553	1	1	13	12	137	416	504	553	553	553	553	ERR1040635_pass.fasta	ERR1040635	19	1999	Israel	Asia	environmental/other	DT104	IL_91940_poultry_1999
ERR1040636_pass.fasta	19	2	11	27	115	313	417	505	554	1	1	13	12	313	417	505	554	554	554	552	ERR1040636_pass.fasta	ERR1040636	19	1999	Israel	Asia	environmental/other	DT104	IL_93835-2_poultry_1999
ERR1040625_pass.fasta	19	2	11	27	212	137	408	494	543	1	1	13	12	137	408	494	543	543	543	543	ERR1040625_pass.fasta	ERR1040625	19	1999	Israel	Asia	clinical	DT104	IL_129_human_1999
ERR1040628_pass.fasta	19	2	11	27	115	137	410	497	546	1	1	13	12	137	267	497	546	546	544	240	ERR1040628_pass.fasta	ERR1040628	19	2000	Israel	Asia	clinical	DT104	IL_60632_human_2000
ERR1040629_pass.fasta	19	2	11	132	115	137	409	498	547	1	1	13	12	137	267	498	547	547	544	240	ERR1040629_pass.fasta	ERR1040629	19	2000	Israel	Asia	environmental/other	DT104	IL_61032_poultry_2000
ERR1040624_pass.fasta	2082	2	11	27	211	307	405	493	542	1	1	13	12	137	405	493	542	542	542	240	ERR1040624_pass.fasta	ERR1040624	2082	2000	Israel	Asia	environmental/other	DT104	IL_1166_poultry_2000
ERR1040631_pass.fasta	2082	2	11	133	209	307	412	500	549	1	1	13	12	137	267	500	549	549	549	240	ERR1040631_pass.fasta	ERR1040631	2082	2001	Israel	Asia	clinical	DT104	IL_67560_human_2001
ERR1040632_pass.fasta	19	2	11	27	212	311	413	501	550	1	1	13	12	311	413	501	550	550	550	550	ERR1040632_pass.fasta	ERR1040632	19	2002	Israel	Asia	clinical	DT104	IL_78450_human_2002
ERR1040633_pass.fasta	19	2	11	27	213	312	414	502	551	1	1	13	12	137	414	502	551	551	551	240	ERR1040633_pass.fasta	ERR1040633	19	2003	Israel	Asia	clinical	DT104	IL_81543_human_2003
ERR1040634_pass.fasta	19	2	11	27	214	313	415	503	552	1	1	13	12	313	415	503	552	552	552	552	ERR1040634_pass.fasta	ERR1040634	19	2004	Israel	Asia	clinical	DT104	IL_88531_human_2004
ERR1040637_pass.fasta	2082	2	11	27	209	307	405	490	539	1	1	13	12	137	267	490	539	539	539	240	ERR1040637_pass.fasta	ERR1040637	2082	2005	Israel	Asia	clinical	DT104	IL_94673_human_2005
ERR1040621_pass.fasta	2082	2	11	27	209	307	405	490	539	1	1	13	12	137	267	490	539	539	539	240	ERR1040621_pass.fasta	ERR1040621	2082	2006	Israel	Asia	clinical	DT104	IL_100668_human_2006
ERR1040622_pass.fasta	2082	2	77	27	210	308	406	491	540	1	1	13	12	308	406	491	540	540	540	540	ERR1040622_pass.fasta	ERR1040622	2082	2007	Israel	Asia	clinical	DT104	IL_107635_human_2007
ERR1040623_pass.fasta	19	2	78	27	115	309	407	492	541	1	1	13	12	137	407	492	541	541	541	541	ERR1040623_pass.fasta	ERR1040623	19	2008	Israel	Asia	clinical	DT104	IL_114732_human_2008
ERR1040638_pass.fasta	19	2	11	27	215	137	418	506	555	1	1	13	215	137	418	506	555	555	555	555	ERR1040638_pass.fasta	ERR1040638	19	2001	Luxembourg	Europe	environmental/other	DT104	LU_C010116_pig_15-01-01
ERR1040639_pass.fasta	19	2	11	134	115	315	419	507	556	1	1	13	12	315	269	507	556	556	556	556	ERR1040639_pass.fasta	ERR1040639	19	2004	Luxembourg	Europe	clinical	DT104	LU_C040857_human_07-05-04
ERR1040640_pass.fasta	19	2	11	27	115	316	420	508	557	1	1	13	12	316	420	508	557	557	557	557	ERR1040640_pass.fasta	ERR1040640	19	2005	Luxembourg	Europe	clinical	DT104	LU_C051571_human_27-09-05
ERR1040641_pass.fasta	19	2	11	27	216	317	421	509	558	1	1	13	12	137	269	509	558	558	558	240	ERR1040641_pass.fasta	ERR1040641	19	2006	Luxembourg	Europe	clinical	DT104	LU_C061286_human_03-08-06
ERR1040649_pass.fasta	19	20	11	134	222	324	429	517	566	1	1	13	12	315	429	517	566	566	566	566	ERR1040649_pass.fasta	ERR1040649	19	2006	Luxembourg	Europe	environmental/other	DT104	LU_F060114_pig_10-07-06
ERR1040642_pass.fasta	19	2	79	27	217	302	422	510	559	1	79	13	175	137	422	510	559	559	559	559	ERR1040642_pass.fasta	ERR1040642	19	2007	Luxembourg	Europe	environmental/other	DT104	LU_C071190_pig_16-07-07
ERR1040643_pass.fasta	19	18	11	27	218	318	423	511	560	1	1	13	12	318	423	511	560	560	560	560	ERR1040643_pass.fasta	ERR1040643	19	2007	Luxembourg	Europe	clinical	DT104	LU_C071908_human_26-10-07
ERR1040650_pass.fasta	19	2	11	136	223	325	430	518	567	1	1	13	12	325	430	518	567	567	567	567	ERR1040650_pass.fasta	ERR1040650	19	2007	Luxembourg	Europe	environmental/other	DT104	LU_F070186_pig_29-08-07
ERR1040644_pass.fasta	19	2	11	27	219	319	424	512	561	1	1	13	12	319	424	512	561	561	561	561	ERR1040644_pass.fasta	ERR1040644	19	2008	Luxembourg	Europe	clinical	DT104	LU_C081387_human_27-07-08
ERR1040645_pass.fasta	19	2	11	135	220	320	425	513	562	1	1	13	220	320	425	513	562	562	562	562	ERR1040645_pass.fasta	ERR1040645	19	2008	Luxembourg	Europe	environmental/other	DT104	LU_C082324_pig_10-12-08
ERR1040646_pass.fasta	19	2	11	27	221	321	426	514	563	1	1	13	175	321	426	514	563	563	563	563	ERR1040646_pass.fasta	ERR1040646	19	2009	Luxembourg	Europe	clinical	DT104	LU_C090334_human_02-03-09
ERR1040647_pass.fasta	19	2	80	27	166	322	427	515	564	1	1	13	12	322	427	515	564	564	564	564	ERR1040647_pass.fasta	ERR1040647	19	2010	Luxembourg	Europe	clinical	DT104	LU_C100981_human_06-07-10
ERR1040648_pass.fasta	19	2	11	27	115	323	428	516	565	1	1	13	12	323	428	516	565	565	565	565	ERR1040648_pass.fasta	ERR1040648	19	2011	Luxembourg	Europe	clinical	DT104	LU_C111200_human_22-08-11
ERR1040651_pass.fasta	19	2	11	27	224	326	431	519	568	1	1	13	200	298	396	519	568	568	568	529	ERR1040651_pass.fasta	ERR1040651	19	1975	Morocco	Africa	clinical	DT104	MA_TM_75_339_human_06-03-75
ERR1040652_pass.fasta	19	2	11	27	124	296	432	520	569	1	1	13	124	152	394	520	569	527	527	527	ERR1040652_pass.fasta	ERR1040652	19	1981	Morocco	Africa	clinical	DT104	MA_TM_81_1837_human_24-11-81
ERR1040659_pass.fasta	19	2	81	137	115	330	439	527	576	1	1	13	12	330	439	527	576	576	576	576	ERR1040659_pass.fasta	ERR1040659	19	2000	Netherlands	Europe	clinical	DT104	NL_20_27_human_2000
ERR1040661_pass.fasta	19	2	11	27	228	332	203	529	578	1	1	13	228	137	173	529	578	578	578	240	ERR1040661_pass.fasta	ERR1040661	19	2000	Netherlands	Europe	environmental/other	DT104	NL_21.32_pig_2000
ERR1040670_pass.fasta	19	2	11	105	115	137	449	538	587	1	1	13	12	137	449	538	587	587	587	240	ERR1040670_pass.fasta	ERR1040670	19	2001	Netherlands	Europe	clinical	DT104	NL_36.14_human_2001
ERR1040669_pass.fasta	19	2	11	27	124	338	448	537	586	1	1	13	124	338	448	537	586	586	586	586	ERR1040669_pass.fasta	ERR1040669	19	2001	Netherlands	Europe	environmental/other	DT104	NL_36_72_pig_2001
ERR1040671_pass.fasta	19	2	61	27	115	199	450	539	588	1	1	13	12	199	268	333	375	375	375	375	ERR1040671_pass.fasta	ERR1040671	19	2002	Netherlands	Europe	clinical	DT104	NL_51.17_human_2002
ERR1040672_pass.fasta	19	2	82	27	115	339	451	540	589	1	1	13	12	339	451	540	589	589	589	589	ERR1040672_pass.fasta	ERR1040672	19	2002	Netherlands	Europe	environmental/other	DT104	NL_51.8_pig_2002
ERR1040673_pass.fasta	19	2	11	27	231	340	452	541	590	1	1	13	231	137	452	541	590	590	590	590	ERR1040673_pass.fasta	ERR1040673	19	2003	Netherlands	Europe	clinical	DT104	NL_86.01_human_2003
ERR1040674_pass.fasta	19	2	11	140	232	341	453	542	591	1	1	13	232	341	453	542	591	591	591	591	ERR1040674_pass.fasta	ERR1040674	19	2003	Netherlands	Europe	environmental/other	DT104	NL_87.25_pig_2003
ERR1040653_pass.fasta	19	2	11	27	115	327	433	521	570	1	1	13	12	327	433	521	570	570	570	570	ERR1040653_pass.fasta	ERR1040653	19	2004	Netherlands	Europe	clinical	DT104	NL_108_07_human_2004
ERR1040654_pass.fasta	19	2	11	27	118	328	434	522	571	1	1	13	12	328	434	522	571	571	571	240	ERR1040654_pass.fasta	ERR1040654	19	2004	Netherlands	Europe	environmental/other	DT104	NL_118.07_pig_2004
ERR1040655_pass.fasta	19	21	11	27	115	223	435	523	572	1	1	13	12	137	435	523	572	572	572	572	ERR1040655_pass.fasta	ERR1040655	19	2005	Netherlands	Europe	clinical	DT104	NL_129_52_human_2005
ERR1040656_pass.fasta	19	2	11	27	225	329	436	524	573	1	1	13	12	329	436	524	573	573	573	573	ERR1040656_pass.fasta	ERR1040656	19	2005	Netherlands	Europe	environmental/other	DT104	NL_130_66_pig_2005
ERR1040658_pass.fasta	19	2	11	91	115	137	438	526	575	1	1	13	12	137	173	526	575	575	575	575	ERR1040658_pass.fasta	ERR1040658	19	2006	Netherlands	Europe	environmental/other	DT104	NL_161_3_pig_2006
ERR1040657_pass.fasta	19	2	11	27	226	237	437	525	574	1	1	13	12	137	437	525	574	574	574	574	ERR1040657_pass.fasta	ERR1040657	19	2006	Netherlands	Europe	clinical	DT104	NL_158_62_human_2006
ERR1040662_pass.fasta	19	2	11	27	115	176	441	530	579	1	1	13	12	137	441	530	579	579	579	579	ERR1040662_pass.fasta	ERR1040662	19	2007	Netherlands	Europe	environmental/other	DT104	NL_213.67_pig_2007
ERR1040660_pass.fasta	19	2	11	27	227	331	440	528	577	1	1	13	12	331	440	528	577	577	577	577	ERR1040660_pass.fasta	ERR1040660	19	2007	Netherlands	Europe	clinical	DT104	NL_208_66_human_2007
ERR1040663_pass.fasta	19	2	11	27	115	333	442	531	580	1	1	13	12	137	173	531	580	580	580	580	ERR1040663_pass.fasta	ERR1040663	19	2008	Netherlands	Europe	clinical	DT104	NL_215.51_human_2008
ERR1040664_pass.fasta	19	22	11	27	229	334	443	532	581	1	1	13	12	137	441	532	581	581	581	579	ERR1040664_pass.fasta	ERR1040664	19	2008	Netherlands	Europe	environmental/other	DT104	NL_238_65_pig_2008
ERR1040666_pass.fasta	19	2	11	138	115	176	445	534	583	1	1	13	12	137	445	534	583	583	583	583	ERR1040666_pass.fasta	ERR1040666	19	2009	Netherlands	Europe	environmental/other	DT104	NL_259.46_pig_2009
ERR1040665_pass.fasta	19	2	11	27	124	335	444	533	582	1	1	13	124	152	444	533	582	582	582	582	ERR1040665_pass.fasta	ERR1040665	19	2009	Netherlands	Europe	clinical	DT104	NL_244.44_human_2009
ERR1040667_pass.fasta	19	2	11	27	115	336	446	535	584	1	1	13	12	137	446	535	584	584	584	584	ERR1040667_pass.fasta	ERR1040667	19	2010	Netherlands	Europe	clinical	DT104	NL_268.38_human_2010
ERR1040668_pass.fasta	19	2	11	139	230	337	447	536	585	1	1	13	12	337	447	536	585	585	585	585	ERR1040668_pass.fasta	ERR1040668	19	2011	Netherlands	Europe	clinical	DT104	NL_296_38_human_2011
ERR1040680_pass.fasta	19	2	11	27	115	137	459	548	597	1	1	13	12	137	459	548	597	597	597	240	ERR1040680_pass.fasta	ERR1040680	19	1998	New Zealand	Oceania	clinical	DT104	NZ_ERL983935_human_19-08-98
ERR1040681_pass.fasta	19	2	11	27	115	137	459	549	598	1	1	13	12	137	459	549	598	598	597	240	ERR1040681_pass.fasta	ERR1040681	19	1998	New Zealand	Oceania	clinical	DT104	NZ_ERL98991_human_04-03-98
ERR1040675_pass.fasta	19	2	83	27	233	342	454	543	592	1	1	13	12	342	454	543	592	592	592	592	ERR1040675_pass.fasta	ERR1040675	19	2002	New Zealand	Oceania	clinical	DT104	NZ_ERL021967_human_16-04-02
ERR1040676_pass.fasta	19	2	11	141	234	343	455	544	593	1	1	13	234	343	455	544	593	593	593	593	ERR1040676_pass.fasta	ERR1040676	19	2003	New Zealand	Oceania	clinical	DT104	NZ_ERL03301_human_23-01-03
ERR1040677_pass.fasta	19	2	11	27	235	344	456	545	594	1	1	13	12	137	456	545	594	594	594	594	ERR1040677_pass.fasta	ERR1040677	19	2007	New Zealand	Oceania	clinical	DT104	NZ_ERL072517_human_21-08-07
ERR1040678_pass.fasta	19	2	11	27	31	345	457	546	595	1	1	13	12	345	457	546	595	595	595	595	ERR1040678_pass.fasta	ERR1040678	19	2010	New Zealand	Oceania	clinical	DT104	NZ_ERL104360_human_16-12-10
ERR1040679_pass.fasta	19	2	11	27	115	346	458	547	596	1	1	13	12	346	458	547	596	596	596	596	ERR1040679_pass.fasta	ERR1040679	19	2011	New Zealand	Oceania	clinical	DT104	NZ_ERL11377_human_04-02-11
ERR1040690_pass.fasta	19	2	11	143	118	352	468	558	607	1	1	13	12	137	183	558	607	607	607	240	ERR1040690_pass.fasta	ERR1040690	19	2000	Poland	Europe	environmental/other	DT104	PL_709_2000_poultry_2000
ERR1040691_pass.fasta	19	2	11	27	157	353	469	559	608	1	1	13	12	353	466	559	608	608	608	605	ERR1040691_pass.fasta	ERR1040691	19	2001	Poland	Europe	environmental/other	DT104	PL_801_2001_poultry_2001
ERR1040688_pass.fasta	19	2	11	27	157	351	466	556	605	1	1	13	12	351	466	556	605	605	605	605	ERR1040688_pass.fasta	ERR1040688	19	2002	Poland	Europe	environmental/other	DT104	PL_3_2002_poultry_2002
ERR1040689_pass.fasta	19	2	11	27	118	347	467	557	606	1	1	13	12	347	467	557	606	606	606	599	ERR1040689_pass.fasta	ERR1040689	19	2003	Poland	Europe	environmental/other	DT104	PL_624_2003_poultry_01-04-03
ERR1040687_pass.fasta	19	2	84	27	118	347	465	555	604	1	1	13	12	347	460	555	604	604	604	599	ERR1040687_pass.fasta	ERR1040687	19	2004	Poland	Europe	environmental/other	DT104	PL_1773_04_poultry_01-04-04
ERR1040693_pass.fasta	19	2	11	27	118	355	460	561	610	1	1	13	12	347	460	561	610	610	610	599	ERR1040693_pass.fasta	ERR1040693	19	2005	Poland	Europe	environmental/other	DT104	PL_N116D_poultry_17-01-05
ERR1040694_pass.fasta	19	2	86	27	118	347	471	562	611	1	1	13	12	347	467	562	611	611	606	599	ERR1040694_pass.fasta	ERR1040694	19	2006	Poland	Europe	environmental/other	DT104	PL_R-166A_poultry_27-02-06
ERR1040692_pass.fasta	19	2	84	27	237	354	470	560	609	1	1	13	12	347	460	560	609	609	609	599	ERR1040692_pass.fasta	ERR1040692	19	2007	Poland	Europe	environmental/other	DT104	PL_875_07_poultry_30-04-07
ERR1040682_pass.fasta	19	2	84	27	118	347	460	550	599	1	1	13	12	347	460	550	599	599	599	599	ERR1040682_pass.fasta	ERR1040682	19	2008	Poland	Europe	environmental/other	DT104	PL_0086_08_poultry_29-01-08
ERR1040683_pass.fasta	19	2	11	142	118	348	461	551	600	1	1	13	12	137	461	551	600	600	600	600	ERR1040683_pass.fasta	ERR1040683	19	2009	Poland	Europe	environmental/other	DT104	PL_0412_09_poultry_19-02-09
ERR1040684_pass.fasta	19	2	11	27	118	349	462	552	601	1	1	13	12	349	462	552	601	601	601	599	ERR1040684_pass.fasta	ERR1040684	19	2010	Poland	Europe	environmental/other	DT104	PL_0897_10_poultry_24-03-10
ERR1040686_pass.fasta	19	2	85	27	118	350	464	554	603	1	1	13	12	350	463	554	603	603	602	602	ERR1040686_pass.fasta	ERR1040686	19	2011	Poland	Europe	environmental/other	DT104	PL_1230_11_poultry_29-04-11
ERR1040685_pass.fasta	19	2	85	27	236	350	463	553	602	1	1	13	12	350	463	553	602	602	602	602	ERR1040685_pass.fasta	ERR1040685	19	2011	Poland	Europe	environmental/other	DT104	PL_1215_11_poultry_29-04-11
ERR1040601_pass.fasta	19	2	11	27	200	290	388	472	521	1	1	13	200	290	388	472	521	521	521	521	ERR1040601_pass.fasta	ERR1040601	19	1976	Spain	Europe	clinical	DT104	ES_TM_761_108_human_08-10-76
ERR1040478_pass.fasta	19	2	11	105	163	222	300	365	407	1	1	13	12	137	300	365	407	407	407	407	ERR1040478_pass.fasta	ERR1040478	19	2005	Switzerland	Europe	environmental/other	DT104	CH_05_N1534_pig_26-08-05
ERR1040479_pass.fasta	19	2	11	106	164	223	301	366	408	1	1	106	12	223	301	366	408	408	408	408	ERR1040479_pass.fasta	ERR1040479	19	2007	Switzerland	Europe	environmental/other	DT104	CH_07_IMD0884_poultry_09-08-07
ERR1040480_pass.fasta	19	2	11	107	165	224	302	367	409	1	1	13	12	137	302	367	409	409	409	409	ERR1040480_pass.fasta	ERR1040480	19	2007	Switzerland	Europe	environmental/other	DT104	CH_07_IMD0891_poultry_09-10-07
ERR1040481_pass.fasta	19	2	11	108	166	225	303	368	410	1	1	13	12	225	303	368	410	410	410	410	ERR1040481_pass.fasta	ERR1040481	19	2008	Switzerland	Europe	environmental/other	DT104	CH_08_IMD0204_pig_03-07-08
ERR1040482_pass.fasta	19	2	11	27	166	226	304	369	411	1	1	13	12	226	304	369	411	411	411	411	ERR1040482_pass.fasta	ERR1040482	19	2008	Switzerland	Europe	environmental/other	DT104	CH_08_IMD0620_pig_06-03-08
ERR1040483_pass.fasta	19	2	11	27	167	227	305	370	412	1	1	13	12	227	305	370	412	412	412	412	ERR1040483_pass.fasta	ERR1040483	19	2010	Switzerland	Europe	environmental/other	DT104	CH_10_IMD1455_pig_15-10-10
ERR1040484_pass.fasta	19	2	11	27	167	227	305	370	412	1	1	13	12	227	305	370	412	412	412	412	ERR1040484_pass.fasta	ERR1040484	19	2010	Switzerland	Europe	environmental/other	DT104	CH_10_IMD1959_pig_12-10-10
ERR1040485_pass.fasta	19	2	11	27	115	228	306	371	413	1	1	13	12	228	306	371	413	413	413	413	ERR1040485_pass.fasta	ERR1040485	19	2011	Switzerland	Europe	environmental/other	DT104	CH_11_Ref0228_cow_09-02-11
ERR1040707_pass.fasta	19	2	11	27	246	368	484	575	624	1	1	13	246	368	484	575	624	624	624	624	ERR1040707_pass.fasta	ERR1040707	19	1998	Taiwan	Asia	clinical	DT104	TW_FP11698_human_1998
ERR1040708_pass.fasta	19	2	11	27	246	368	484	575	625	1	1	13	246	368	484	575	624	624	624	624	ERR1040708_pass.fasta	ERR1040708	19	1999	Taiwan	Asia	clinical	DT104	TW_FP18481_human_1999
ERR1040709_pass.fasta	19	2	11	27	246	368	484	575	625	1	1	13	246	368	484	575	624	624	624	624	ERR1040709_pass.fasta	ERR1040709	19	2000	Taiwan	Asia	clinical	DT104	TW_FP18532_human_2000
ERR1040713_pass.fasta	19	2	11	150	249	372	488	579	629	1	1	13	249	372	488	579	629	629	629	629	ERR1040713_pass.fasta	ERR1040713	19	2001	Taiwan	Asia	clinical	DT104	TW_NM04.079_human_27-04-01
ERR1040712_pass.fasta	19	2	94	27	115	371	487	578	628	1	1	13	12	371	487	578	628	628	628	628	ERR1040712_pass.fasta	ERR1040712	19	2002	Taiwan	Asia	clinical	DT104	TW_NM04.052_human_14-02-02
ERR1040710_pass.fasta	19	2	11	27	247	369	485	576	626	1	1	13	247	137	13	576	626	626	626	626	ERR1040710_pass.fasta	ERR1040710	19	2003	Taiwan	Asia	clinical	DT104	TW_MS31740_human_28-04-03
ERR1040706_pass.fasta	19	2	11	148	245	367	483	574	623	1	1	148	245	367	483	574	623	623	623	623	ERR1040706_pass.fasta	ERR1040706	19	2004	Taiwan	Asia	clinical	DT104	TW_CH04_060_human_16-10-04
ERR1040705_pass.fasta	19	2	93	141	244	366	482	573	622	1	1	13	12	343	482	573	622	622	622	622	ERR1040705_pass.fasta	ERR1040705	19	2005	Taiwan	Asia	clinical	DT104	TW_CC05_011_human_20-03-05
ERR1040703_pass.fasta	19	2	11	27	242	364	480	571	620	1	1	13	242	364	480	571	620	620	620	620	ERR1040703_pass.fasta	ERR1040703	19	2006	Taiwan	Asia	clinical	DT104	TW_CA06.023_human_03-04-06
ERR1040715_pass.fasta	19	2	92	27	250	374	490	581	631	1	92	13	12	374	490	581	631	631	631	631	ERR1040715_pass.fasta	ERR1040715	19	2007	Taiwan	Asia	clinical	DT104	TW_SQ07_061_human_29-08-07
ERR1040714_pass.fasta	19	2	92	27	243	373	489	580	630	1	92	13	12	373	489	580	630	630	630	630	ERR1040714_pass.fasta	ERR1040714	19	2008	Taiwan	Asia	clinical	DT104	TW_NO08_005_human_14-02-08
ERR1040711_pass.fasta	19	2	92	149	248	370	486	577	627	1	92	13	12	370	486	577	627	627	627	627	ERR1040711_pass.fasta	ERR1040711	19	2009	Taiwan	Asia	clinical	DT104	TW_NJ09.007_human_16-03-09
ERR1040704_pass.fasta	19	2	92	27	243	365	481	572	621	1	92	13	243	365	481	572	621	621	621	621	ERR1040704_pass.fasta	ERR1040704	19	2010	Taiwan	Asia	clinical	DT104	TW_CB10_038_human_02-07-10
ERR1040695_pass.fasta	19	2	87	144	115	356	472	563	612	1	1	144	12	356	472	563	612	612	612	612	ERR1040695_pass.fasta	ERR1040695	19	1990	Thailand	Asia	clinical	DT104	TH_H.879_90_human_09-03-90
ERR1040698_pass.fasta	19	2	11	27	240	359	475	566	615	1	1	13	240	359	475	566	615	615	615	615	ERR1040698_pass.fasta	ERR1040698	19	1990	Thailand	Asia	clinical	DT104	TH_SH_429_90_human_06-02-90
ERR1040696_pass.fasta	19	2	11	145	238	357	473	564	613	1	1	145	12	357	473	564	613	613	613	613	ERR1040696_pass.fasta	ERR1040696	19	1994	Thailand	Asia	clinical	DT104	TH_SH_1632_94_human_23-05-94
ERR1040699_pass.fasta	19	2	89	147	241	360	476	567	616	1	1	13	241	360	476	567	616	616	616	616	ERR1040699_pass.fasta	ERR1040699	19	1995	Thailand	Asia	clinical	DT104	TH_SH_789_95_human_07-02-95
ERR1040700_pass.fasta	19	2	90	146	115	361	477	568	617	1	1	146	12	361	477	568	617	617	617	617	ERR1040700_pass.fasta	ERR1040700	19	1997	Thailand	Asia	clinical	DT104	TH_SH.1209_97_human_19-05-97
ERR1040702_pass.fasta	19	2	91	146	115	363	479	570	619	1	1	146	12	362	479	570	619	619	619	618	ERR1040702_pass.fasta	ERR1040702	19	1997	Thailand	Asia	clinical	DT104	TH_SH.224_97_human_06-02-97
ERR1040701_pass.fasta	19	2	91	146	115	362	478	569	618	1	1	146	12	362	478	569	618	618	618	618	ERR1040701_pass.fasta	ERR1040701	19	1998	Thailand	Asia	clinical	DT104	TH_SH.1677_98_human_20-05-98
ERR1040697_pass.fasta	19	2	88	146	239	358	474	565	614	1	1	146	12	358	474	565	614	614	614	614	ERR1040697_pass.fasta	ERR1040697	19	2001	Thailand	Asia	clinical	DT104	TH_SH_181_01_human_29-01-01
ERR1040716_pass.fasta	19	2	95	27	21	375	491	582	632	1	1	13	12	375	491	582	632	632	632	632	ERR1040716_pass.fasta	ERR1040716	19	1994	United States	North America	clinical	DT104	US_GA_G7393_human_24-08-94
ERR1040723_pass.fasta	19	2	11	27	256	382	498	589	639	1	1	13	12	34	498	589	639	639	639	639	ERR1040723_pass.fasta	ERR1040723	19	1995	United States	North America	clinical	DT104	US_NY_G10215_human_15-01-95
ERR1040726_pass.fasta	19	2	11	27	258	385	501	592	642	1	1	13	12	34	13	592	642	642	642	642	ERR1040726_pass.fasta	ERR1040726	19	1997	United States	North America	clinical	DT104	US_TN_H3585_human_25-04-97
ERR1040720_pass.fasta	19	2	11	151	253	379	495	586	636	1	1	13	253	379	495	586	636	636	636	636	ERR1040720_pass.fasta	ERR1040720	19	1998	United States	North America	clinical	DT104	US_KS_AM03504_human_03-06-98
ERR1040727_pass.fasta	19	2	11	27	115	386	502	593	643	1	1	13	12	386	502	593	643	643	643	643	ERR1040727_pass.fasta	ERR1040727	19	1999	United States	North America	clinical	DT104	US_WA_H9144_human_08-11-99
ERR1040725_pass.fasta	19	2	11	27	257	384	500	591	641	1	1	13	12	384	500	591	641	641	641	641	ERR1040725_pass.fasta	ERR1040725	19	2000	United States	North America	clinical	DT104	US_SC_H9400_human_06-03-00
ERR1040724_pass.fasta	19	2	96	27	21	383	499	590	640	1	1	13	12	383	499	590	640	640	640	640	ERR1040724_pass.fasta	ERR1040724	19	2001	United States	North America	clinical	DT104	US_OR_AM09646_human_19-01-01
ERR1040717_pass.fasta	19	2	11	27	251	376	492	583	633	1	1	13	12	137	492	583	633	633	633	240	ERR1040717_pass.fasta	ERR1040717	19	2002	United States	North America	clinical	DT104	US_ID_J1443_human_18-05-02
ERR1040721_pass.fasta	19	2	11	152	254	380	496	587	637	1	1	13	12	380	496	587	637	637	637	637	ERR1040721_pass.fasta	ERR1040721	19	2003	United States	North America	environmental/other	DT104	US_NC_30146_chicken_2003
ERR1040718_pass.fasta	19	2	11	105	252	377	493	584	634	1	1	13	12	377	173	584	634	634	634	240	ERR1040718_pass.fasta	ERR1040718	19	2004	United States	North America	clinical	DT104	US_ID_K0433_human_14-02-04
ERR1040722_pass.fasta	19	2	11	27	255	381	497	588	638	1	1	13	255	381	497	588	638	638	638	638	ERR1040722_pass.fasta	ERR1040722	19	2004	United States	North America	environmental/other	DT104	US_NC_35170_cattle_07-04
ERR1040719_pass.fasta	19	2	11	105	115	378	494	585	635	1	1	13	12	377	173	585	635	635	635	240	ERR1040719_pass.fasta	ERR1040719	19	2005	United States	North America	clinical	DT104	US_ID_K2945_human_Westmead_16-11-05

## Sheet: 3 - DT104-all
Strain	MLST	MGT2	MGT3	MGT4	MGT5	MGT6	MGT7	MGT8	MGT9	CC_MGT2	CC_MGT3	CC_MGT4	CC_MGT5	CC_MGT6	CC_MGT7	CC_MGT8	CC_MGT9/ODC1	ODC2	ODC5	ODC10	MGT_acc	Run (NCBI)	MLST	Collection Year	Country	Location (Corrected - Continent)	Isolation type	original_experiment_id	Study		11	27	11, 27
ERR026105_pass.fasta	19	1	1	1	129	165	213	264	302	1	1	1	129	165	213	264	302	302	302	302	ERR026105_pass.fasta	ERR026105	19	1996	United Kingdom: Scotland	Europe	clinical	H67	Mather, 2015	FALSE	524	465	593
ERR026096_pass.fasta	19	1	1	8	127	160	206	256	294	1	1	1	127	160	206	256	294	294	294	294	ERR026096_pass.fasta	ERR026096	19	1996	United Kingdom: Scotland	Europe	clinical	H69	Mather, 2015	FALSE	0.847896	0.752427	0.959547
ERR1040437_pass.fasta	19	2	11	27	115	194	262	327	369	1	1	13	12	194	262	327	369	369	369	369	ERR1040437_pass.fasta	ERR1040437	19	2005	Argentina	South America	clinical	AR_1256105_human_20-05-05	Leekitcharoenphon, 2016	TRUE
ERR1040438_pass.fasta	19	2	11	27	115	195	263	328	370	1	1	13	12	195	263	328	370	370	370	370	ERR1040438_pass.fasta	ERR1040438	19	2005	Argentina	South America	clinical	AR_1767105_human_05-08-05	Leekitcharoenphon, 2016	TRUE		115
ERR1040441_pass.fasta	19	2	11	27	115	196	265	330	372	1	1	13	12	195	265	330	372	372	372	372	ERR1040441_pass.fasta	ERR1040441	19	2007	Argentina	South America	clinical	AR_814107_human_23-04-07	Leekitcharoenphon, 2016	TRUE		284
ERR1040439_pass.fasta	19	2	11	97	148	195	264	329	371	1	1	13	12	195	264	329	371	371	371	371	ERR1040439_pass.fasta	ERR1040439	19	2006	Argentina	South America	environmental/other	AR_2106_hare_meat_02-01-06	Leekitcharoenphon, 2016	TRUE		0.459547
ERR1040467_pass.fasta	19	2	11	27	115	137	289	354	396	1	1	13	12	137	289	354	396	396	396	276	ERR1040467_pass.fasta	ERR1040467	19	1999	Austria	Europe	clinical	AT_99_00000182_human_13-01-99	Leekitcharoenphon, 2016	TRUE
ERR1040464_pass.fasta	19	2	11	27	124	152	286	351	393	1	1	13	124	152	286	351	393	393	393	393	ERR1040464_pass.fasta	ERR1040464	19	1998	Austria	Europe	clinical	AT_98_00000007_human_07-01-98	Leekitcharoenphon, 2016	TRUE
ERR1040465_pass.fasta	19	2	11	27	158	214	287	352	394	1	1	13	12	214	287	352	394	394	394	394	ERR1040465_pass.fasta	ERR1040465	19	1998	Austria	Europe	clinical	AT_98_00000008_human_07-01-98	Leekitcharoenphon, 2016	TRUE
ERR1040466_pass.fasta	19	2	11	27	159	215	288	353	395	1	1	13	159	215	288	353	395	395	395	395	ERR1040466_pass.fasta	ERR1040466	19	1998	Austria	Europe	environmental/other	AT_98_00000337_poultry_19-01-98	Leekitcharoenphon, 2016	TRUE
ERR1040468_pass.fasta	19	2	11	99	124	152	290	355	397	1	1	13	124	152	13	355	397	397	362	362	ERR1040468_pass.fasta	ERR1040468	19	1999	Austria	Europe	environmental/other	AT_99_00001256_poultry_05-03-99	Leekitcharoenphon, 2016	TRUE
ERR1040446_pass.fasta	19	2	11	27	115	201	270	335	377	1	1	13	12	201	270	335	377	377	377	377	ERR1040446_pass.fasta	ERR1040446	19	2002	Austria	Europe	clinical	AT_02_00000020_human_03-01-02	Leekitcharoenphon, 2016	TRUE
ERR1040451_pass.fasta	19	2	11	27	115	204	275	340	382	1	1	13	12	137	275	340	382	382	382	382	ERR1040451_pass.fasta	ERR1040451	19	2004	Austria	Europe	environmental/other	AT_04_00003390_pig_06-07-04	Leekitcharoenphon, 2016	TRUE
ERR1040453_pass.fasta	19	2	11	27	115	206	277	342	384	1	1	13	12	206	277	342	384	384	384	384	ERR1040453_pass.fasta	ERR1040453	19	2005	Austria	Europe	environmental/other	AT_05_00002332_poultry_14-06-05	Leekitcharoenphon, 2016	TRUE
ERR1040462_pass.fasta	19	2	11	27	115	206	285	350	392	1	1	13	12	206	285	350	392	392	384	384	ERR1040462_pass.fasta	ERR1040462	19	2009	Austria	Europe	environmental/other	AT_09_00000455_poultry_20-02-09	Leekitcharoenphon, 2016	TRUE
ERR1040443_pass.fasta	19	2	11	27	149	198	267	332	374	1	1	13	12	198	267	332	374	374	374	374	ERR1040443_pass.fasta	ERR1040443	19	2000	Austria	Europe	environmental/other	AT_00_00008669_pig_10-10-00	Leekitcharoenphon, 2016	TRUE
ERR1040448_pass.fasta	19	2	11	27	151	137	272	337	379	1	1	13	12	137	272	337	379	379	379	379	ERR1040448_pass.fasta	ERR1040448	19	2003	Austria	Europe	clinical	AT_03_00000852_human_21-02-03	Leekitcharoenphon, 2016	TRUE
ERR1040450_pass.fasta	19	2	11	27	152	203	274	339	381	1	1	13	12	203	274	339	381	381	381	381	ERR1040450_pass.fasta	ERR1040450	19	2004	Austria	Europe	environmental/other	AT_04_00002454_poultry_07-06-04	Leekitcharoenphon, 2016	TRUE
ERR1040452_pass.fasta	19	2	11	27	153	205	276	341	383	1	1	13	12	137	276	341	383	383	383	383	ERR1040452_pass.fasta	ERR1040452	19	2005	Austria	Europe	clinical	AT_05_00000034_human_05-01-05	Leekitcharoenphon, 2016	TRUE
ERR1040456_pass.fasta	19	2	11	27	155	209	280	345	387	1	1	13	12	137	280	345	387	387	387	387	ERR1040456_pass.fasta	ERR1040456	19	2007	Austria	Europe	clinical	AT_07_00000046_human_05-01-07	Leekitcharoenphon, 2016	TRUE
ERR1040457_pass.fasta	19	2	11	27	156	210	281	346	388	1	1	13	12	210	281	346	388	388	388	388	ERR1040457_pass.fasta	ERR1040457	19	2007	Austria	Europe	environmental/other	AT_07_00000590_poultry_16-02-07	Leekitcharoenphon, 2016	TRUE
ERR1040458_pass.fasta	19	2	11	27	156	210	281	346	388	1	1	13	12	210	281	346	388	388	388	388	ERR1040458_pass.fasta	ERR1040458	19	2007	Austria	Europe	environmental/other	AT_07_00000595_pig_16-02-07	Leekitcharoenphon, 2016	TRUE
ERR1040459_pass.fasta	19	2	11	27	157	211	282	347	389	1	1	13	12	211	282	347	389	389	389	389	ERR1040459_pass.fasta	ERR1040459	19	2008	Austria	Europe	clinical	AT_08_00000049_human_08-01-08	Leekitcharoenphon, 2016	TRUE
ERR1040445_pass.fasta	19	2	11	98	150	200	269	334	376	1	1	13	12	200	269	334	376	376	376	240	ERR1040445_pass.fasta	ERR1040445	19	2001	Austria	Europe	environmental/other	AT_01_00005004_poultry_07-08-01	Leekitcharoenphon, 2016	TRUE
ERR1040447_pass.fasta	19	2	11	99	124	152	271	336	378	1	1	13	124	152	271	336	378	378	378	362	ERR1040447_pass.fasta	ERR1040447	19	2002	Austria	Europe	environmental/other	AT_02_00011102_pig_26-11-02	Leekitcharoenphon, 2016	TRUE
ERR1040449_pass.fasta	19	2	11	100	115	202	273	338	380	1	1	13	12	202	273	338	380	380	380	380	ERR1040449_pass.fasta	ERR1040449	19	2004	Austria	Europe	clinical	AT_04_00000402_human_29-01-04	Leekitcharoenphon, 2016	TRUE
ERR1040454_pass.fasta	19	2	11	101	154	207	278	343	385	1	1	13	12	207	278	343	385	385	385	385	ERR1040454_pass.fasta	ERR1040454	19	2006	Austria	Europe	environmental/other	AT_06_00000178_pig_17-01-06	Leekitcharoenphon, 2016	TRUE
ERR1040455_pass.fasta	19	2	11	102	118	208	279	344	386	1	1	13	12	208	279	344	386	386	386	386	ERR1040455_pass.fasta	ERR1040455	19	2006	Austria	Europe	clinical	AT_06_00003761_human_18-08-06	Leekitcharoenphon, 2016	TRUE
ERR1040470_pass.fasta	19	2	11	104	155	209	292	357	399	1	1	13	12	137	292	357	399	399	399	387	ERR1040470_pass.fasta	ERR1040470	19	2010	Austria	Europe	clinical	AT_MRS_10_01218_human_11-05-10	Leekitcharoenphon, 2016	TRUE
ERR1040471_pass.fasta	19	2	11	104	155	209	293	358	400	1	1	13	12	137	280	358	400	400	399	387	ERR1040471_pass.fasta	ERR1040471	19	2010	Austria	Europe	clinical	AT_MRS-10_01012_human_28-04-10	Leekitcharoenphon, 2016	TRUE
ERR1040474_pass.fasta	19	2	11	27	21	218	296	361	403	1	1	13	12	218	296	361	403	403	403	403	ERR1040474_pass.fasta	ERR1040474	19	1999	Canada	North America	environmental/other	CA_A411-1-TM1_cow_28-05-99	Leekitcharoenphon, 2016	TRUE
ERR211888_pass.fasta	19	2	11	105	115	137	173	852	919	1	1	13	12	13	173	852	919	917	917	240	ERR211888_pass.fasta	ERR211888	19	1999	Canada	North America	clinical	CH51	Mather, 2015	TRUE
ERR211885_pass.fasta	19	2	11	105	115	137	693	850	917	1	1	13	12	13	173	850	917	917	917	240	ERR211885_pass.fasta	ERR211885	19	1999	Canada	North America	clinical	CH48	Mather, 2015	TRUE
ERR211887_pass.fasta	19	2	11	105	115	137	694	851	918	1	1	13	12	13	173	851	918	918	918	240	ERR211887_pass.fasta	ERR211887	19	1999	Canada	North America	clinical	CH50	Mather, 2015	TRUE
ERR211884_pass.fasta	19	2	11	105	115	378	173	849	916	1	1	13	12	13	173	849	916	916	910	240	ERR211884_pass.fasta	ERR211884	19	1999	Canada	North America	clinical	CH47	Mather, 2015	TRUE
ERR211886_pass.fasta	19	2	11	105	115	378	173	849	916	1	1	13	12	13	173	849	916	916	910	240	ERR211886_pass.fasta	ERR211886	19	1999	Canada	North America	clinical	CH49	Mather, 2015	TRUE
ERR1040473_pass.fasta	19	2	11	27	21	217	295	360	402	1	1	13	12	217	295	360	402	402	402	402	ERR1040473_pass.fasta	ERR1040473	19	2000	Canada	North America	environmental/other	CA_961_TM_pig_10-07-00	Leekitcharoenphon, 2016	TRUE
ERR211853_pass.fasta	19	2	11	27	21	218	667	822	887	1	1	13	12	218	13	822	887	887	403	403	ERR211853_pass.fasta	ERR211853	19	2001	Canada	North America	clinical	CH16	Mather, 2015	TRUE
ERR1040476_pass.fasta	19	2	11	27	21	220	298	363	405	1	1	13	12	218	298	363	405	405	405	403	ERR1040476_pass.fasta	ERR1040476	19	2006	Canada	North America	environmental/other	CA_s2029-51.6_pig_30-08-06	Leekitcharoenphon, 2016	TRUE
ERR211843_pass.fasta	19	2	11	27	21	383	659	813	878	1	1	13	12	13	659	813	878	878	878	640	ERR211843_pass.fasta	ERR211843	19	2001	Canada	North America	clinical	CH6	Mather, 2015	TRUE
ERR211844_pass.fasta	19	2	11	27	21	383	659	813	878	1	1	13	12	13	659	813	878	878	878	640	ERR211844_pass.fasta	ERR211844	19	2001	Canada	North America	clinical	CH7	Mather, 2015	TRUE
ERR211845_pass.fasta	19	2	11	27	21	383	659	814	879	1	1	13	12	13	659	813	878	878	878	640	ERR211845_pass.fasta	ERR211845	19	2001	Canada	North America	clinical	CH8	Mather, 2015	TRUE
ERR211847_pass.fasta	19	2	11	27	21	383	661	816	881	1	1	13	12	13	661	816	881	881	878	640	ERR211847_pass.fasta	ERR211847	19	2001	Canada	North America	clinical	CH10	Mather, 2015	TRUE
ERR211868_pass.fasta	19	2	11	27	21	383	659	813	901	1	1	13	12	13	659	813	878	878	878	640	ERR211868_pass.fasta	ERR211868	19	2002	Canada	North America	clinical	CH31	Mather, 2015	TRUE
ERR211842_pass.fasta	19	2	11	27	21	504	658	812	877	1	1	13	12	13	658	812	877	877	877	877	ERR211842_pass.fasta	ERR211842	19	2001	Canada	North America	clinical	CH5	Mather, 2015	TRUE
ERR211849_pass.fasta	19	2	11	27	21	507	663	818	883	1	1	13	12	13	663	818	883	883	883	883	ERR211849_pass.fasta	ERR211849	19	2001	Canada	North America	clinical	CH12	Mather, 2015	TRUE
ERR211864_pass.fasta	19	2	11	27	21	507	663	818	883	1	1	13	12	13	663	818	883	883	883	883	ERR211864_pass.fasta	ERR211864	19	2001	Canada	North America	clinical	CH27	Mather, 2015	TRUE
ERR211882_pass.fasta	19	2	11	27	21	532	691	847	914	1	1	13	12	13	691	847	914	914	914	914	ERR211882_pass.fasta	ERR211882	19	2000	Canada	North America	clinical	CH45	Mather, 2015	TRUE
ERR211874_pass.fasta	19	2	11	27	115	527	685	841	907	1	1	13	12	527	685	841	907	907	907	907	ERR211874_pass.fasta	ERR211874	19	2000	Canada	North America	clinical	CH37	Mather, 2015	TRUE
ERR211858_pass.fasta	19	2	11	27	144	515	672	827	892	1	1	13	12	515	13	827	892	892	892	352	ERR211858_pass.fasta	ERR211858	19	2001	Canada	North America	clinical	CH21	Mather, 2015	TRUE
ERR1040472_pass.fasta	19	2	11	27	160	216	294	359	401	1	1	13	12	216	294	359	401	401	401	401	ERR1040472_pass.fasta	ERR1040472	19	2005	Canada	North America	environmental/other	CA_2005-16656-4_cow_24-07-05	Leekitcharoenphon, 2016	TRUE
ERR1040475_pass.fasta	19	2	11	27	161	219	297	362	404	1	1	13	12	219	297	362	404	404	404	404	ERR1040475_pass.fasta	ERR1040475	19	2008	Canada	North America	environmental/other	CA_s14144-30.4_pig_17-03-08	Leekitcharoenphon, 2016	TRUE
ERR1040477_pass.fasta	19	2	11	27	162	221	299	364	406	1	1	13	12	221	299	364	406	406	406	406	ERR1040477_pass.fasta	ERR1040477	19	2007	Canada	North America	environmental/other	CA_s8111-108.4_pig_14-09-07	Leekitcharoenphon, 2016	TRUE
ERR211838_pass.fasta	19	2	11	27	319	501	654	808	873	1	1	13	12	13	654	808	873	873	873	873	ERR211838_pass.fasta	ERR211838	19	2001	Canada	North America	clinical	CH1	Mather, 2015	TRUE
ERR211846_pass.fasta	19	2	11	27	321	505	660	815	880	1	1	13	12	505	660	815	880	880	880	880	ERR211846_pass.fasta	ERR211846	19	2001	Canada	North America	clinical	CH9	Mather, 2015	TRUE
ERR211862_pass.fasta	19	2	11	27	321	511	676	831	896	1	1	13	12	13	676	831	896	896	896	896	ERR211862_pass.fasta	ERR211862	19	2001	Canada	North America	clinical	CH25	Mather, 2015	TRUE
ERR211855_pass.fasta	19	2	11	27	321	512	669	824	889	1	1	13	12	512	669	824	889	889	889	889	ERR211855_pass.fasta	ERR211855	19	2001	Canada	North America	clinical	CH18	Mather, 2015	TRUE
ERR211857_pass.fasta	19	2	11	27	321	514	671	826	891	1	1	13	12	514	671	826	891	891	891	891	ERR211857_pass.fasta	ERR211857	19	2001	Canada	North America	clinical	CH20	Mather, 2015	TRUE
ERR211866_pass.fasta	19	2	11	27	321	521	678	834	899	1	1	13	12	521	678	834	899	899	899	899	ERR211866_pass.fasta	ERR211866	19	2002	Canada	North America	clinical	CH29	Mather, 2015	TRUE
ERR211873_pass.fasta	19	2	11	27	321	526	684	840	906	1	1	13	12	526	684	840	906	906	906	906	ERR211873_pass.fasta	ERR211873	19	2000	Canada	North America	clinical	CH36	Mather, 2015	TRUE
ERR211854_pass.fasta	19	2	11	27	324	511	668	823	888	1	1	13	12	13	668	823	888	888	888	888	ERR211854_pass.fasta	ERR211854	19	2001	Canada	North America	clinical	CH17	Mather, 2015	TRUE
ERR211865_pass.fasta	19	2	11	27	326	520	677	833	898	1	1	13	12	13	677	833	898	898	898	898	ERR211865_pass.fasta	ERR211865	19	2001	Canada	North America	clinical	CH28	Mather, 2015	TRUE
ERR211870_pass.fasta	19	2	11	27	327	523	681	837	903	1	1	13	12	13	681	837	903	903	903	903	ERR211870_pass.fasta	ERR211870	19	2002	Canada	North America	clinical	CH33	Mather, 2015	TRUE
ERR211871_pass.fasta	19	2	11	27	328	524	682	838	904	1	1	13	12	524	682	838	904	904	904	904	ERR211871_pass.fasta	ERR211871	19	2002	Canada	North America	clinical	CH34	Mather, 2015	TRUE
ERR211883_pass.fasta	19	2	11	27	330	505	692	848	915	1	1	13	12	505	692	848	915	915	915	880	ERR211883_pass.fasta	ERR211883	19	2000	Canada	North America	clinical	CH46	Mather, 2015	TRUE
ERR211877_pass.fasta	19	2	11	105	115	529	688	844	910	1	1	13	12	13	173	844	910	910	910	240	ERR211877_pass.fasta	ERR211877	19	2000	Canada	North America	clinical	CH40	Mather, 2015	TRUE
ERR211878_pass.fasta	19	2	11	105	115	530	689	845	911	1	1	13	12	530	689	845	911	911	911	240	ERR211878_pass.fasta	ERR211878	19	2000	Canada	North America	clinical	CH41	Mather, 2015	TRUE
ERR211881_pass.fasta	19	2	11	105	115	531	690	846	913	1	1	13	12	13	173	846	913	913	913	240	ERR211881_pass.fasta	ERR211881	19	2000	Canada	North America	clinical	CH44	Mather, 2015	TRUE
ERR211839_pass.fasta	19	2	11	119	115	271	655	809	874	1	1	13	12	271	655	809	874	874	874	874	ERR211839_pass.fasta	ERR211839	19	2001	Canada	North America	clinical	CH2	Mather, 2015	TRUE
ERR211869_pass.fasta	19	2	11	119	115	271	680	836	902	1	1	13	12	271	680	836	902	902	902	902	ERR211869_pass.fasta	ERR211869	19	2002	Canada	North America	clinical	CH32	Mather, 2015	TRUE
ERR211872_pass.fasta	19	2	11	119	329	525	683	839	905	1	1	13	12	525	655	839	905	905	905	874	ERR211872_pass.fasta	ERR211872	19	2002	Canada	North America	clinical	CH35	Mather, 2015	TRUE
ERR211850_pass.fasta	19	2	11	175	323	508	664	819	884	1	1	13	323	508	664	819	884	884	884	884	ERR211850_pass.fasta	ERR211850	19	2001	Canada	North America	clinical	CH13	Mather, 2015	TRUE
ERR211863_pass.fasta	19	2	11	177	325	519	667	832	897	1	1	13	325	13	13	832	897	897	897	403	ERR211863_pass.fasta	ERR211863	19	2001	Canada	North America	clinical	CH26	Mather, 2015	TRUE
ERR1040487_pass.fasta	19	2	11	27	115	230	308	373	415	1	1	13	12	230	308	373	415	415	415	415	ERR1040487_pass.fasta	ERR1040487	19	1997	Czech Republic	Europe	clinical	CZ_F2312_human_1997	Leekitcharoenphon, 2016	TRUE
ERR1040494_pass.fasta	19	2	11	27	115	235	313	380	422	1	1	13	12	235	313	380	422	422	422	422	ERR1040494_pass.fasta	ERR1040494	19	1995	Czech Republic	Europe	environmental/other	CZ_F9132_piglet_1995	Leekitcharoenphon, 2016	TRUE
ERR1040488_pass.fasta	19	2	11	27	152	231	309	374	416	1	1	13	12	231	309	374	416	416	416	240	ERR1040488_pass.fasta	ERR1040488	19	1998	Czech Republic	Europe	clinical	CZ_F3214_human_1998	Leekitcharoenphon, 2016	TRUE
ERR1040486_pass.fasta	19	2	11	27	168	229	307	372	414	1	1	13	12	229	307	372	414	414	414	414	ERR1040486_pass.fasta	ERR1040486	19	1997	Czech Republic	Europe	clinical	CZ_F2188_human_1997	Leekitcharoenphon, 2016	TRUE
ERR1040489_pass.fasta	19	2	11	27	169	232	310	375	417	1	1	13	12	137	310	375	417	417	417	240	ERR1040489_pass.fasta	ERR1040489	19	1995	Czech Republic	Europe	environmental/other	CZ_F9013_calf_1995	Leekitcharoenphon, 2016	TRUE
ERR1040490_pass.fasta	19	2	11	27	169	232	310	376	418	1	1	13	12	137	310	375	417	417	417	240	ERR1040490_pass.fasta	ERR1040490	19	1995	Czech Republic	Europe	environmental/other	CZ_F9028_calf_1995	Leekitcharoenphon, 2016	TRUE
ERR1040491_pass.fasta	19	2	11	27	170	233	311	377	419	1	1	13	12	137	311	377	419	419	419	419	ERR1040491_pass.fasta	ERR1040491	19	1995	Czech Republic	Europe	environmental/other	CZ_F9046_piglet_1995	Leekitcharoenphon, 2016	TRUE
ERR1040492_pass.fasta	19	2	11	27	170	233	311	378	420	1	1	13	12	137	311	377	419	419	419	419	ERR1040492_pass.fasta	ERR1040492	19	1995	Czech Republic	Europe	environmental/other	CZ_F9047_pigeon_1995	Leekitcharoenphon, 2016	TRUE
ERR1040493_pass.fasta	19	2	11	27	169	234	312	379	421	1	1	13	12	137	310	379	421	417	417	240	ERR1040493_pass.fasta	ERR1040493	19	??	Czech Republic	Europe	environmental/other	CZ_F9093_piglet	Leekitcharoenphon, 2016	TRUE
ERR1040600_pass.fasta	19	2	11	27	118	289	387	471	520	1	1	13	12	137	183	471	520	520	254	240	ERR1040600_pass.fasta	ERR1040600	19	1999	Denmark	Europe	environmental/other	DK_9923771_swine_13-10-99	Leekitcharoenphon, 2016	TRUE
ERR1040597_pass.fasta	19	2	11	27	124	152	380	459	518	1	1	13	124	152	13	459	518	481	481	362	ERR1040597_pass.fasta	ERR1040597	19	1999	Denmark	Europe	environmental/other	DK_9910366_calf_19-01-99	Leekitcharoenphon, 2016	TRUE
ERR1040599_pass.fasta	19	2	11	27	124	152	380	459	518	1	1	13	124	152	13	459	518	481	481	362	ERR1040599_pass.fasta	ERR1040599	19	1999	Denmark	Europe	environmental/other	DK_9923667_cattle_06-10-99	Leekitcharoenphon, 2016	TRUE
ERR1040594_pass.fasta	19	2	11	27	197	285	383	467	515	1	1	13	12	137	383	467	515	515	515	240	ERR1040594_pass.fasta	ERR1040594	19	1997	Denmark	Europe	environmental/other	DK_9724913_swine_22-12-97	Leekitcharoenphon, 2016	TRUE
ERR1040595_pass.fasta	19	2	11	27	198	286	384	468	516	1	1	13	198	286	384	468	516	516	516	516	ERR1040595_pass.fasta	ERR1040595	19	1998	Denmark	Europe	environmental/other	DK_9820334_swine_27-01-98	Leekitcharoenphon, 2016	TRUE
ERR1040598_pass.fasta	19	2	11	27	199	288	386	470	519	1	1	13	12	137	386	470	519	519	519	240	ERR1040598_pass.fasta	ERR1040598	19	1999	Denmark	Europe	environmental/other	DK_9920320_swine_15-01-99	Leekitcharoenphon, 2016	TRUE
ERR1040596_pass.fasta	19	2	11	105	115	287	385	469	517	1	1	13	12	137	385	469	517	517	517	240	ERR1040596_pass.fasta	ERR1040596	19	1998	Denmark	Europe	environmental/other	DK_9824426_swine_26-10-98	Leekitcharoenphon, 2016	TRUE
ERR1040565_pass.fasta	19	2	11	27	115	237	369	441	487	1	1	13	12	137	269	411	487	487	487	240	ERR1040565_pass.fasta	ERR1040565	19	2001	Denmark	Europe	environmental/other	DK_7320910_swine_20-03-01	Leekitcharoenphon, 2016	TRUE
ERR1040523_pass.fasta	19	2	11	27	115	237	340	409	451	1	1	13	12	137	269	409	451	451	451	240	ERR1040523_pass.fasta	ERR1040523	19	2005	Denmark	Europe	environmental/other	DK_2005-60-1139-1_pig_03-08-05	Leekitcharoenphon, 2016	TRUE
ERR1040525_pass.fasta	19	2	11	27	115	237	342	411	453	1	1	13	12	137	342	411	453	453	453	240	ERR1040525_pass.fasta	ERR1040525	19	2005	Denmark	Europe	environmental/other	DK_2005-60-323-1_pig_13-04-05	Leekitcharoenphon, 2016	TRUE
ERR1040535_pass.fasta	19	2	11	27	115	261	349	419	461	1	1	13	12	261	349	419	461	461	461	461	ERR1040535_pass.fasta	ERR1040535	19	2007	Denmark	Europe	environmental/other	DK_2007-10-2336-1_pig_16-08-07	Leekitcharoenphon, 2016	TRUE
ERR1040539_pass.fasta	19	2	11	27	115	264	352	422	464	1	1	13	12	264	269	422	464	464	464	464	ERR1040539_pass.fasta	ERR1040539	19	2008	Denmark	Europe	environmental/other	DK_2008-10-1872-4_cattle_26-08-08	Leekitcharoenphon, 2016	TRUE
ERR1040541_pass.fasta	19	2	11	27	115	265	354	424	466	1	1	13	12	265	354	424	466	466	466	466	ERR1040541_pass.fasta	ERR1040541	19	2008	Denmark	Europe	environmental/other	DK_2008-60-2041-2_cattle_03-09-08	Leekitcharoenphon, 2016	TRUE
ERR1040543_pass.fasta	19	2	11	27	115	266	356	426	468	1	1	13	12	137	356	426	468	468	468	466	ERR1040543_pass.fasta	ERR1040543	19	2009	Denmark	Europe	environmental/other	DK_2009-10-1912-1_cattle_18-08-09	Leekitcharoenphon, 2016	TRUE
ERR1040545_pass.fasta	19	2	11	27	115	267	358	428	470	1	1	13	12	267	358	428	470	470	470	470	ERR1040545_pass.fasta	ERR1040545	19	2009	Denmark	Europe	environmental/other	DK_2009-60-1015-1_pig_05-05-09	Leekitcharoenphon, 2016	TRUE
ERR1040546_pass.fasta	19	2	11	27	115	268	359	429	471	1	1	13	12	137	359	429	471	471	471	240	ERR1040546_pass.fasta	ERR1040546	19	2009	Denmark	Europe	environmental/other	DK_2009-60-2267_swine_06-10-09	Leekitcharoenphon, 2016	TRUE
ERR1040547_pass.fasta	19	2	11	27	115	268	359	429	471	1	1	13	12	137	359	429	471	471	471	240	ERR1040547_pass.fasta	ERR1040547	19	2009	Denmark	Europe	environmental/other	DK_2009-60-2267-1_pig_06-10-09	Leekitcharoenphon, 2016	TRUE
ERR1040548_pass.fasta	19	2	11	27	115	269	360	430	472	1	1	13	12	269	269	430	472	472	472	240	ERR1040548_pass.fasta	ERR1040548	19	2010	Denmark	Europe	environmental/other	DK_2010-60-1525-1_pig_04-05-10	Leekitcharoenphon, 2016	TRUE
ERR1040552_pass.fasta	19	2	11	27	115	273	364	434	476	1	1	13	12	155	364	434	476	476	476	240	ERR1040552_pass.fasta	ERR1040552	19	2011	Denmark	Europe	environmental/other	DK_2011-60-3840-1_pig_13-12-11	Leekitcharoenphon, 2016	TRUE
ERR1040553_pass.fasta	19	2	11	27	115	274	365	435	477	1	1	13	12	274	173	435	477	477	477	240	ERR1040553_pass.fasta	ERR1040553	19	2000	Denmark	Europe	environmental/other	DK_7221171_swine_21-03-00	Leekitcharoenphon, 2016	TRUE
ERR1040554_pass.fasta	19	2	11	27	115	274	365	435	477	1	1	13	12	274	173	435	477	477	477	240	ERR1040554_pass.fasta	ERR1040554	19	2000	Denmark	Europe	environmental/other	DK_7221228_swine_24-03-00	Leekitcharoenphon, 2016	TRUE
ERR1040555_pass.fasta	19	2	11	27	115	274	365	435	477	1	1	13	12	274	173	435	477	477	477	240	ERR1040555_pass.fasta	ERR1040555	19	2000	Denmark	Europe	environmental/other	DK_7221375_1_swine_05-04-00	Leekitcharoenphon, 2016	TRUE
ERR1040556_pass.fasta	19	2	11	27	115	274	365	435	478	1	1	13	12	274	173	435	478	477	477	240	ERR1040556_pass.fasta	ERR1040556	19	2000	Denmark	Europe	environmental/other	DK_7221432_1_swine_11-04-00	Leekitcharoenphon, 2016	TRUE
ERR1040557_pass.fasta	19	2	11	27	115	274	365	435	479	1	1	13	12	274	173	435	477	477	477	240	ERR1040557_pass.fasta	ERR1040557	19	2000	Denmark	Europe	environmental/other	DK_7221432_2_swine_11-04-00	Leekitcharoenphon, 2016	TRUE
ERR1040558_pass.fasta	19	2	11	27	115	274	365	436	480	1	1	13	12	274	173	435	477	477	477	240	ERR1040558_pass.fasta	ERR1040558	19	2000	Denmark	Europe	environmental/other	DK_7221651_swine_26-04-00	Leekitcharoenphon, 2016	TRUE
ERR1040561_pass.fasta	19	2	11	27	115	274	365	435	483	1	1	13	12	274	173	435	477	477	477	240	ERR1040561_pass.fasta	ERR1040561	19	2000	Denmark	Europe	environmental/other	DK_7223503_3_swine_19-09-00	Leekitcharoenphon, 2016	TRUE
ERR1040593_pass.fasta	19	2	11	27	115	274	365	466	514	1	1	13	12	274	173	435	477	477	477	240	ERR1040593_pass.fasta	ERR1040593	19	2000	Denmark	Europe	environmental/other	DK_7721362_swine_04-04-00	Leekitcharoenphon, 2016	TRUE
ERR1040560_pass.fasta	19	2	11	27	115	275	367	438	482	1	1	13	12	137	367	438	482	482	482	482	ERR1040560_pass.fasta	ERR1040560	19	2000	Denmark	Europe	environmental/other	DK_7223502_swine_19-09-00	Leekitcharoenphon, 2016	TRUE
ERR1040567_pass.fasta	19	2	11	27	115	278	371	443	489	1	1	13	12	137	269	443	489	489	487	240	ERR1040567_pass.fasta	ERR1040567	19	2001	Denmark	Europe	environmental/other	DK_7321117_swine_11-04-01	Leekitcharoenphon, 2016	TRUE
ERR1040569_pass.fasta	19	2	11	27	115	279	315	445	491	1	1	13	12	279	269	445	491	491	491	464	ERR1040569_pass.fasta	ERR1040569	19	2001	Denmark	Europe	environmental/other	DK_7322952_swine_02-08-01	Leekitcharoenphon, 2016	TRUE
ERR1040574_pass.fasta	19	2	11	27	115	280	376	450	496	1	1	13	12	137	376	450	496	496	487	240	ERR1040574_pass.fasta	ERR1040574	19	2002	Denmark	Europe	environmental/other	DK_7420325_1_swine_25-01-02	Leekitcharoenphon, 2016	TRUE
ERR1040575_pass.fasta	19	2	11	27	115	280	377	451	497	1	1	13	12	137	377	451	497	496	487	240	ERR1040575_pass.fasta	ERR1040575	19	2002	Denmark	Europe	environmental/other	DK_7420325_3_swine_25-01-02	Leekitcharoenphon, 2016	TRUE
ERR1040578_pass.fasta	19	2	11	27	115	281	360	454	500	1	1	13	12	137	269	454	500	500	487	240	ERR1040578_pass.fasta	ERR1040578	19	2002	Denmark	Europe	environmental/other	DK_7421102_swine_12-04-02	Leekitcharoenphon, 2016	TRUE
ERR1040579_pass.fasta	19	2	11	27	115	281	379	455	501	1	1	13	12	137	269	454	501	500	487	240	ERR1040579_pass.fasta	ERR1040579	19	2002	Denmark	Europe	environmental/other	DK_7422268_swine_08-08-02	Leekitcharoenphon, 2016	TRUE
ERR1040585_pass.fasta	19	2	11	27	115	282	315	460	507	1	1	13	12	137	269	460	507	507	491	464	ERR1040585_pass.fasta	ERR1040585	19	2004	Denmark	Europe	environmental/other	DK_7621293_swine_27-05-04	Leekitcharoenphon, 2016	TRUE
ERR1040559_pass.fasta	19	2	11	27	124	152	366	437	481	1	1	13	124	152	366	437	481	481	481	362	ERR1040559_pass.fasta	ERR1040559	19	2000	Denmark	Europe	environmental/other	DK_7221880_cattle_10-05-00	Leekitcharoenphon, 2016	TRUE
ERR1040584_pass.fasta	19	2	11	27	124	152	380	459	506	1	1	13	124	152	13	459	506	481	481	362	ERR1040584_pass.fasta	ERR1040584	19	2003	Denmark	Europe	environmental/other	DK_7522071_cattle_02-09-03	Leekitcharoenphon, 2016	TRUE
ERR1040570_pass.fasta	19	2	11	27	157	256	373	446	492	1	1	13	12	238	373	446	492	492	492	428	ERR1040570_pass.fasta	ERR1040570	19	2001	Denmark	Europe	environmental/other	DK_7322994_4_swine_08-08-01	Leekitcharoenphon, 2016	TRUE
ERR1040571_pass.fasta	19	2	11	27	157	256	374	447	493	1	1	13	12	238	374	447	493	493	492	428	ERR1040571_pass.fasta	ERR1040571	19	2001	Denmark	Europe	environmental/other	DK_7322994_6_swine_08-08-01	Leekitcharoenphon, 2016	TRUE
ERR1040572_pass.fasta	19	2	11	27	157	256	375	448	494	1	1	13	12	238	373	446	494	492	492	428	ERR1040572_pass.fasta	ERR1040572	19	2001	Denmark	Europe	environmental/other	DK_7324022_swine_14-11-01	Leekitcharoenphon, 2016	TRUE
ERR1040551_pass.fasta	19	2	11	27	157	272	363	433	475	1	1	13	12	272	363	433	475	475	475	475	ERR1040551_pass.fasta	ERR1040551	19	2011	Denmark	Europe	environmental/other	DK_2011-60-1692-1_pig_01-06-11	Leekitcharoenphon, 2016	TRUE
ERR1040581_pass.fasta	19	2	11	27	175	245	325	456	503	1	1	13	175	245	325	456	503	503	435	435	ERR1040581_pass.fasta	ERR1040581	19	2003	Denmark	Europe	environmental/other	DK_7520123_swine_14-01-03	Leekitcharoenphon, 2016	TRUE
ERR1040586_pass.fasta	19	2	11	27	184	256	339	408	450	1	1	13	184	238	339	408	450	450	450	428	ERR1040586_pass.fasta	ERR1040586	19	2004	Denmark	Europe	environmental/other	DK_7621614_cattle_30-06-04	Leekitcharoenphon, 2016	TRUE
ERR1040522_pass.fasta	19	2	11	27	184	256	339	408	450	1	1	13	184	238	339	408	450	450	450	428	ERR1040522_pass.fasta	ERR1040522	19	2005	Denmark	Europe	environmental/other	DK_2005-60-102_cattle_15-03-05	Leekitcharoenphon, 2016	TRUE
ERR1040589_pass.fasta	19	2	11	27	184	256	339	463	510	1	1	13	184	238	339	408	450	450	450	428	ERR1040589_pass.fasta	ERR1040589	19	2005	Denmark	Europe	environmental/other	DK_7720209_3_swine_25-01-05	Leekitcharoenphon, 2016	TRUE
ERR1040531_pass.fasta	19	2	11	27	184	256	345	415	457	1	1	13	184	238	339	415	457	457	450	428	ERR1040531_pass.fasta	ERR1040531	19	2006	Denmark	Europe	environmental/other	DK_2006-60-1004-1_cattle_06-07-06	Leekitcharoenphon, 2016	TRUE
ERR1040590_pass.fasta	19	2	11	27	184	283	339	464	511	1	1	13	184	238	339	408	511	450	450	428	ERR1040590_pass.fasta	ERR1040590	19	2005	Denmark	Europe	environmental/other	DK_7720209_7_swine_25-01-05	Leekitcharoenphon, 2016	TRUE
ERR1040526_pass.fasta	19	2	11	27	185	258	343	412	454	1	1	13	12	258	343	412	454	454	454	454	ERR1040526_pass.fasta	ERR1040526	19	2006	Denmark	Europe	environmental/other	DK_2006-10-2415-1_cattle_13-10-06	Leekitcharoenphon, 2016	TRUE
ERR1040537_pass.fasta	19	2	11	27	185	258	343	412	454	1	1	13	12	258	343	412	454	454	454	454	ERR1040537_pass.fasta	ERR1040537	19	2007	Denmark	Europe	environmental/other	DK_2007-60-1463-1_cattle_06-01-07	Leekitcharoenphon, 2016	TRUE
ERR1040534_pass.fasta	19	2	11	27	189	260	348	418	460	1	1	13	12	260	267	418	460	460	460	240	ERR1040534_pass.fasta	ERR1040534	19	2007	Denmark	Europe	environmental/other	DK_2007-10-2262-1_cattle_08-07-07	Leekitcharoenphon, 2016	TRUE
ERR1040542_pass.fasta	19	2	11	27	191	237	355	425	467	1	1	13	12	137	355	425	467	467	467	467	ERR1040542_pass.fasta	ERR1040542	19	2008	Denmark	Europe	environmental/other	DK_2008-60-236-1_pig_05-02-08	Leekitcharoenphon, 2016	TRUE
ERR1040527_pass.fasta	19	2	11	116	186	137	344	413	455	1	1	13	12	137	173	413	455	455	455	455	ERR1040527_pass.fasta	ERR1040527	19	2006	Denmark	Europe	environmental/other	DK_2006-51-1756-1_chicken_22-02-06	Leekitcharoenphon, 2016	TRUE
ERR1040529_pass.fasta	19	2	11	116	186	137	344	413	455	1	1	13	12	137	173	413	455	455	455	455	ERR1040529_pass.fasta	ERR1040529	19	2006	Denmark	Europe	environmental/other	DK_2006-51-2276-2_chicken_13-03-06	Leekitcharoenphon, 2016	TRUE
ERR1040530_pass.fasta	19	2	11	116	186	137	344	413	455	1	1	13	12	137	173	413	455	455	455	455	ERR1040530_pass.fasta	ERR1040530	19	2006	Denmark	Europe	environmental/other	DK_2006-51-9123-2_chicken_31-10-06	Leekitcharoenphon, 2016	TRUE
ERR1040528_pass.fasta	19	2	11	116	187	137	344	414	456	1	1	13	12	137	173	413	455	455	455	455	ERR1040528_pass.fasta	ERR1040528	19	2006	Denmark	Europe	environmental/other	DK_2006-51-2204-1_chicken_08-03-06	Leekitcharoenphon, 2016	TRUE
ERR1040532_pass.fasta	19	2	11	117	115	237	346	416	458	1	1	117	12	137	346	416	458	458	458	458	ERR1040532_pass.fasta	ERR1040532	19	2006	Denmark	Europe	environmental/other	DK_2006-60-1151-1_pig_04-07-06	Leekitcharoenphon, 2016	TRUE
ERR1040544_pass.fasta	19	2	11	120	118	137	357	427	469	1	1	13	12	137	357	427	469	469	469	240	ERR1040544_pass.fasta	ERR1040544	19	2009	Denmark	Europe	environmental/other	DK_2009-51-5861-1_chicken_15-07-09	Leekitcharoenphon, 2016	TRUE
ERR1040566_pass.fasta	19	2	11	121	115	163	370	442	488	1	1	13	12	137	370	442	488	488	488	297	ERR1040566_pass.fasta	ERR1040566	19	2001	Denmark	Europe	environmental/other	DK_7321026_turkey_02-04-01	Leekitcharoenphon, 2016	TRUE
ERR1040580_pass.fasta	19	2	11	121	115	163	370	442	502	1	1	13	12	137	370	442	488	488	488	297	ERR1040580_pass.fasta	ERR1040580	19	2003	Denmark	Europe	environmental/other	DK_7520063_turkey_08-01-03	Leekitcharoenphon, 2016	TRUE
ERR1040577_pass.fasta	19	2	11	123	157	256	378	453	499	1	1	13	12	238	373	453	499	492	492	428	ERR1040577_pass.fasta	ERR1040577	19	2002	Denmark	Europe	environmental/other	DK_7420740_swine_11-03-02	Leekitcharoenphon, 2016	TRUE
ERR1040582_pass.fasta	19	2	11	124	195	281	360	457	504	1	1	13	12	137	269	457	504	504	504	240	ERR1040582_pass.fasta	ERR1040582	19	2003	Denmark	Europe	environmental/other	DK_7520427_1_swine_11-02-03	Leekitcharoenphon, 2016	TRUE
ERR1040587_pass.fasta	19	2	11	125	115	274	381	461	508	1	1	13	12	274	173	461	508	508	477	240	ERR1040587_pass.fasta	ERR1040587	19	2004	Denmark	Europe	environmental/other	DK_7622755_swine_05-11-04	Leekitcharoenphon, 2016	TRUE
ERR1040588_pass.fasta	19	2	11	126	175	245	325	462	509	1	1	13	175	245	325	462	509	509	435	435	ERR1040588_pass.fasta	ERR1040588	19	2005	Denmark	Europe	environmental/other	DK_7720108_swine_13-01-05	Leekitcharoenphon, 2016	TRUE
ERR1040606_pass.fasta	19	2	11	27	115	295	393	477	526	1	1	13	12	137	173	477	526	526	240	240	ERR1040606_pass.fasta	ERR1040606	19	1992	France	Europe	clinical	FR_92-9446_human	Leekitcharoenphon, 2016	TRUE
ERR1040607_pass.fasta	19	2	11	27	124	296	394	478	527	1	1	13	124	152	394	478	527	527	527	527	ERR1040607_pass.fasta	ERR1040607	19	1993	France	Europe	clinical	FR_93-5646_human_30-07-93	Leekitcharoenphon, 2016	TRUE
ERR1040602_pass.fasta	19	2	11	27	115	291	389	473	522	1	1	13	12	210	389	473	522	522	522	522	ERR1040602_pass.fasta	ERR1040602	19	2002	France	Europe	clinical	FR_02_6245_human_2002	Leekitcharoenphon, 2016	TRUE
ERR1040605_pass.fasta	19	2	11	27	203	294	392	476	525	1	1	13	203	294	392	476	525	525	525	525	ERR1040605_pass.fasta	ERR1040605	19	2009	France	Europe	clinical	FR_09_3600_human_2009	Leekitcharoenphon, 2016	TRUE
ERR1040608_pass.fasta	19	2	11	27	204	297	395	479	528	1	1	13	123	297	395	479	528	528	528	528	ERR1040608_pass.fasta	ERR1040608	19	1969	France	Europe	environmental/other	FR_TM_69_703_horse_24-09-69	Leekitcharoenphon, 2016	TRUE
ERR1040604_pass.fasta	19	2	11	128	202	293	391	475	524	1	1	13	202	293	391	475	524	524	524	524	ERR1040604_pass.fasta	ERR1040604	19	2005	France	Europe	clinical	FR_05_2975_human_2005	Leekitcharoenphon, 2016	TRUE
ERR1040520_pass.fasta	19	2	11	27	124	152	337	406	448	1	1	13	124	152	13	406	448	448	448	448	ERR1040520_pass.fasta	ERR1040520	19	1997	Germany	Europe	environmental/other	DE_98_00117_pig_19-12-97	Leekitcharoenphon, 2016	TRUE
ERR1040495_pass.fasta	19	2	11	27	171	236	314	381	423	1	1	13	12	137	314	381	423	423	423	423	ERR1040495_pass.fasta	ERR1040495	19	1999	Germany	Europe	environmental/other	DE_00-00188_pig_29-12-99	Leekitcharoenphon, 2016	TRUE
ERR1040498_pass.fasta	19	2	11	27	115	170	316	384	426	1	1	13	12	137	316	384	426	426	426	240	ERR1040498_pass.fasta	ERR1040498	19	2001	Germany	Europe	environmental/other	DE_01-01930_pig_02-02-01	Leekitcharoenphon, 2016	TRUE
ERR1040496_pass.fasta	19	2	11	27	115	237	315	382	424	1	1	13	12	137	269	382	424	424	424	240	ERR1040496_pass.fasta	ERR1040496	19	2000	Germany	Europe	environmental/other	DE_00-03739_poultry_08-09-00	Leekitcharoenphon, 2016	TRUE
ERR1040497_pass.fasta	19	2	11	27	115	237	315	383	425	1	1	13	12	137	269	383	425	425	425	240	ERR1040497_pass.fasta	ERR1040497	19	2001	Germany	Europe	environmental/other	DE_01-01799_poultry_15-06-01	Leekitcharoenphon, 2016	TRUE
ERR1040504_pass.fasta	19	2	11	27	115	242	322	390	432	1	1	13	12	137	269	390	432	432	432	432	ERR1040504_pass.fasta	ERR1040504	19	2004	Germany	Europe	environmental/other	DE_04-01469_poultry_11-05-04	Leekitcharoenphon, 2016	TRUE
ERR1040517_pass.fasta	19	2	11	27	115	252	334	403	445	1	1	13	12	252	334	403	445	445	445	445	ERR1040517_pass.fasta	ERR1040517	19	2009	Germany	Europe	environmental/other	DE_09-00133_poultry_08-01-09	Leekitcharoenphon, 2016	TRUE
ERR1040501_pass.fasta	19	2	11	27	118	239	319	387	429	1	1	13	12	239	319	387	429	429	429	429	ERR1040501_pass.fasta	ERR1040501	19	2002	Germany	Europe	environmental/other	DE_02-02566_poultry_04-07-02	Leekitcharoenphon, 2016	TRUE
ERR1040500_pass.fasta	19	2	11	27	157	238	318	386	428	1	1	13	12	238	318	386	428	428	428	428	ERR1040500_pass.fasta	ERR1040500	19	2002	Germany	Europe	environmental/other	DE_02-00747_pig_24-01-02	Leekitcharoenphon, 2016	TRUE
ERR1040507_pass.fasta	19	2	11	27	175	245	325	393	435	1	1	13	175	245	325	393	435	435	435	435	ERR1040507_pass.fasta	ERR1040507	19	2005	Germany	Europe	clinical	DE_05_03125_human	Leekitcharoenphon, 2016	TRUE
ERR1040508_pass.fasta	19	2	11	27	176	137	326	394	436	1	1	13	12	137	326	394	436	436	436	436	ERR1040508_pass.fasta	ERR1040508	19	2005	Germany	Europe	environmental/other	DE_05-05169_poultry_01-12-05	Leekitcharoenphon, 2016	TRUE
ERR1040510_pass.fasta	19	2	11	27	177	246	328	396	438	1	1	13	177	246	328	396	438	438	438	438	ERR1040510_pass.fasta	ERR1040510	19	2006	Germany	Europe	environmental/other	DE_06-01107_pig_22-02-06	Leekitcharoenphon, 2016	TRUE
ERR1040512_pass.fasta	19	2	11	27	178	248	330	398	440	1	1	13	12	248	330	398	440	440	440	440	ERR1040512_pass.fasta	ERR1040512	19	2007	Germany	Europe	environmental/other	DE_07-00783_pig_02-03-07	Leekitcharoenphon, 2016	TRUE
ERR1040514_pass.fasta	19	2	11	27	180	250	332	400	442	1	1	13	12	250	269	400	442	442	442	442	ERR1040514_pass.fasta	ERR1040514	19	2008	Germany	Europe	clinical	DE_08-01953_human	Leekitcharoenphon, 2016	TRUE
ERR1040518_pass.fasta	19	2	11	27	182	253	335	404	446	1	1	13	12	137	335	404	446	446	446	446	ERR1040518_pass.fasta	ERR1040518	19	2010	Germany	Europe	environmental/other	DE_10-03771_poultry_03-09-10	Leekitcharoenphon, 2016	TRUE
ERR1040503_pass.fasta	19	2	11	110	173	241	321	389	431	1	1	110	12	241	321	389	431	431	431	431	ERR1040503_pass.fasta	ERR1040503	19	2003	Germany	Europe	environmental/other	DE_03-03489_poultry_06-08-03	Leekitcharoenphon, 2016	TRUE
ERR1040505_pass.fasta	19	2	11	111	174	243	323	391	433	1	1	13	174	243	323	391	433	433	433	433	ERR1040505_pass.fasta	ERR1040505	19	2004	Germany	Europe	environmental/other	DE_04-02598_pig_17-08-04	Leekitcharoenphon, 2016	TRUE
ERR1040509_pass.fasta	19	2	11	113	115	237	327	395	437	1	1	13	12	137	327	395	437	437	437	240	ERR1040509_pass.fasta	ERR1040509	19	2006	Germany	Europe	environmental/other	DE_06-01070_poultry_13-02-06	Leekitcharoenphon, 2016	TRUE
ERR164812_pass.fasta	19	2	11	27	115	405	529	622	674	1	1	13	12	137	173	622	674	674	245	240	ERR164812_pass.fasta	ERR164812	19	1995	GREECE	Europe	clinical	GREECE	Mather, 2015	TRUE
ERR1040615_pass.fasta	19	2	11	27	115	137	203	485	534	1	1	13	12	137	173	485	534	534	534	240	ERR1040615_pass.fasta	ERR1040615	19	2007	Ireland	Europe	environmental/other	IE_S07_000313_pig_2007	Leekitcharoenphon, 2016	TRUE
ERR1040611_pass.fasta	19	2	11	27	115	299	397	481	530	1	1	13	12	137	267	481	530	530	530	240	ERR1040611_pass.fasta	ERR1040611	19	2003	Ireland	Europe	environmental/other	IE_S03_000129_pig_2003	Leekitcharoenphon, 2016	TRUE
ERR1040612_pass.fasta	19	2	11	27	115	300	398	482	531	1	1	13	12	137	173	482	531	531	531	240	ERR1040612_pass.fasta	ERR1040612	19	2005	Ireland	Europe	environmental/other	IE_S05_002261_poultry_2005	Leekitcharoenphon, 2016	TRUE
ERR1040617_pass.fasta	19	2	11	27	115	303	401	486	535	1	1	13	12	137	401	486	535	535	535	240	ERR1040617_pass.fasta	ERR1040617	19	2009	Ireland	Europe	environmental/other	IE_S09_001501_pig_2009	Leekitcharoenphon, 2016	TRUE
ERR1040620_pass.fasta	19	2	11	27	115	306	404	489	538	1	1	13	12	306	404	489	538	538	538	538	ERR1040620_pass.fasta	ERR1040620	19	2011	Ireland	Europe	environmental/other	IE_S11-000847_pig_2011	Leekitcharoenphon, 2016	TRUE
ERR1040613_pass.fasta	19	2	11	129	115	301	399	483	532	1	1	13	12	137	173	483	532	532	532	240	ERR1040613_pass.fasta	ERR1040613	19	2005	Ireland	Europe	environmental/other	IE_S05-003586_poultry_2005	Leekitcharoenphon, 2016	TRUE
ERR1040616_pass.fasta	19	2	11	129	115	301	399	483	532	1	1	13	12	137	173	483	532	532	532	240	ERR1040616_pass.fasta	ERR1040616	19	2008	Ireland	Europe	environmental/other	IE_S08-000923_pig_2008	Leekitcharoenphon, 2016	TRUE
ERR1040618_pass.fasta	19	2	11	130	207	304	402	487	536	1	1	13	12	304	402	487	536	536	536	536	ERR1040618_pass.fasta	ERR1040618	19	2010	Ireland	Europe	environmental/other	IE_S10_000368_pig_2010	Leekitcharoenphon, 2016	TRUE
ERR1040619_pass.fasta	19	2	11	131	208	305	403	488	537	1	1	13	12	305	403	488	537	537	537	537	ERR1040619_pass.fasta	ERR1040619	19	2011	Ireland	Europe	environmental/other	IE_S11-000305_pig_2011	Leekitcharoenphon, 2016	TRUE
ERR1040626_pass.fasta	19	2	11	27	115	137	409	495	544	1	1	13	12	137	267	495	544	544	544	240	ERR1040626_pass.fasta	ERR1040626	19	1996	Israel	Asia	environmental/other	IL_2_poultry_1996	Leekitcharoenphon, 2016	TRUE
ERR1040627_pass.fasta	19	2	11	27	115	137	397	496	545	1	1	13	12	137	267	496	545	545	545	240	ERR1040627_pass.fasta	ERR1040627	19	1998	Israel	Asia	clinical	IL_26323_human_1998	Leekitcharoenphon, 2016	TRUE
ERR1040630_pass.fasta	19	2	11	27	115	310	411	499	548	1	1	13	12	137	267	499	548	548	548	240	ERR1040630_pass.fasta	ERR1040630	19	1997	Israel	Asia	clinical	IL_63234_human_1997	Leekitcharoenphon, 2016	TRUE
ERR1040636_pass.fasta	19	2	11	27	115	313	417	505	554	1	1	13	12	313	417	505	554	554	554	552	ERR1040636_pass.fasta	ERR1040636	19	1999	Israel	Asia	environmental/other	IL_93835-2_poultry_1999	Leekitcharoenphon, 2016	TRUE
ERR1040635_pass.fasta	19	2	11	27	115	314	416	504	553	1	1	13	12	137	416	504	553	553	553	553	ERR1040635_pass.fasta	ERR1040635	19	1999	Israel	Asia	environmental/other	IL_91940_poultry_1999	Leekitcharoenphon, 2016	TRUE
ERR1040625_pass.fasta	19	2	11	27	212	137	408	494	543	1	1	13	12	137	408	494	543	543	543	543	ERR1040625_pass.fasta	ERR1040625	19	1999	Israel	Asia	clinical	IL_129_human_1999	Leekitcharoenphon, 2016	TRUE
ERR1040628_pass.fasta	19	2	11	27	115	137	410	497	546	1	1	13	12	137	267	497	546	546	544	240	ERR1040628_pass.fasta	ERR1040628	19	2000	Israel	Asia	clinical	IL_60632_human_2000	Leekitcharoenphon, 2016	TRUE
ERR1040632_pass.fasta	19	2	11	27	212	311	413	501	550	1	1	13	12	311	413	501	550	550	550	550	ERR1040632_pass.fasta	ERR1040632	19	2002	Israel	Asia	clinical	IL_78450_human_2002	Leekitcharoenphon, 2016	TRUE
ERR1040633_pass.fasta	19	2	11	27	213	312	414	502	551	1	1	13	12	137	414	502	551	551	551	240	ERR1040633_pass.fasta	ERR1040633	19	2003	Israel	Asia	clinical	IL_81543_human_2003	Leekitcharoenphon, 2016	TRUE
ERR1040634_pass.fasta	19	2	11	27	214	313	415	503	552	1	1	13	12	313	415	503	552	552	552	552	ERR1040634_pass.fasta	ERR1040634	19	2004	Israel	Asia	clinical	IL_88531_human_2004	Leekitcharoenphon, 2016	TRUE
ERR1040629_pass.fasta	19	2	11	132	115	137	409	498	547	1	1	13	12	137	267	498	547	547	544	240	ERR1040629_pass.fasta	ERR1040629	19	2000	Israel	Asia	environmental/other	IL_61032_poultry_2000	Leekitcharoenphon, 2016	TRUE
ERR1040640_pass.fasta	19	2	11	27	115	316	420	508	557	1	1	13	12	316	420	508	557	557	557	557	ERR1040640_pass.fasta	ERR1040640	19	2005	Luxembourg	Europe	clinical	LU_C051571_human_27-09-05	Leekitcharoenphon, 2016	TRUE
ERR1040648_pass.fasta	19	2	11	27	115	323	428	516	565	1	1	13	12	323	428	516	565	565	565	565	ERR1040648_pass.fasta	ERR1040648	19	2011	Luxembourg	Europe	clinical	LU_C111200_human_22-08-11	Leekitcharoenphon, 2016	TRUE
ERR1040638_pass.fasta	19	2	11	27	215	137	418	506	555	1	1	13	215	137	418	506	555	555	555	555	ERR1040638_pass.fasta	ERR1040638	19	2001	Luxembourg	Europe	environmental/other	LU_C010116_pig_15-01-01	Leekitcharoenphon, 2016	TRUE
ERR1040641_pass.fasta	19	2	11	27	216	317	421	509	558	1	1	13	12	137	269	509	558	558	558	240	ERR1040641_pass.fasta	ERR1040641	19	2006	Luxembourg	Europe	clinical	LU_C061286_human_03-08-06	Leekitcharoenphon, 2016	TRUE
ERR1040644_pass.fasta	19	2	11	27	219	319	424	512	561	1	1	13	12	319	424	512	561	561	561	561	ERR1040644_pass.fasta	ERR1040644	19	2008	Luxembourg	Europe	clinical	LU_C081387_human_27-07-08	Leekitcharoenphon, 2016	TRUE
ERR1040646_pass.fasta	19	2	11	27	221	321	426	514	563	1	1	13	175	321	426	514	563	563	563	563	ERR1040646_pass.fasta	ERR1040646	19	2009	Luxembourg	Europe	clinical	LU_C090334_human_02-03-09	Leekitcharoenphon, 2016	TRUE
ERR1040639_pass.fasta	19	2	11	134	115	315	419	507	556	1	1	13	12	315	269	507	556	556	556	556	ERR1040639_pass.fasta	ERR1040639	19	2004	Luxembourg	Europe	clinical	LU_C040857_human_07-05-04	Leekitcharoenphon, 2016	TRUE
ERR1040645_pass.fasta	19	2	11	135	220	320	425	513	562	1	1	13	220	320	425	513	562	562	562	562	ERR1040645_pass.fasta	ERR1040645	19	2008	Luxembourg	Europe	environmental/other	LU_C082324_pig_10-12-08	Leekitcharoenphon, 2016	TRUE
ERR1040650_pass.fasta	19	2	11	136	223	325	430	518	567	1	1	13	12	325	430	518	567	567	567	567	ERR1040650_pass.fasta	ERR1040650	19	2007	Luxembourg	Europe	environmental/other	LU_F070186_pig_29-08-07	Leekitcharoenphon, 2016	TRUE
ERR164819_pass.fasta	19	2	11	156	269	408	534	629	681	1	1	13	268	408	534	629	681	681	681	678	ERR164819_pass.fasta	ERR164819	19	1994	MALTA	Europe	clinical	MALTAd	Mather, 2015	TRUE
ERR1040652_pass.fasta	19	2	11	27	124	296	432	520	569	1	1	13	124	152	394	520	569	527	527	527	ERR1040652_pass.fasta	ERR1040652	19	1981	Morocco	Europe	clinical	MA_TM_81_1837_human_24-11-81	Leekitcharoenphon, 2016	TRUE
ERR1040651_pass.fasta	19	2	11	27	224	326	431	519	568	1	1	13	200	298	396	519	568	568	568	529	ERR1040651_pass.fasta	ERR1040651	19	1975	Morocco	Europe	clinical	MA_TM_75_339_human_06-03-75	Leekitcharoenphon, 2016	TRUE
ERR1040662_pass.fasta	19	2	11	27	115	176	441	530	579	1	1	13	12	137	441	530	579	579	579	579	ERR1040662_pass.fasta	ERR1040662	19	2007	Netherlands	Europe	environmental/other	NL_213.67_pig_2007	Leekitcharoenphon, 2016	TRUE
ERR1040653_pass.fasta	19	2	11	27	115	327	433	521	570	1	1	13	12	327	433	521	570	570	570	570	ERR1040653_pass.fasta	ERR1040653	19	2004	Netherlands	Europe	clinical	NL_108_07_human_2004	Leekitcharoenphon, 2016	TRUE
ERR1040663_pass.fasta	19	2	11	27	115	333	442	531	580	1	1	13	12	137	173	531	580	580	580	580	ERR1040663_pass.fasta	ERR1040663	19	2008	Netherlands	Europe	clinical	NL_215.51_human_2008	Leekitcharoenphon, 2016	TRUE
ERR1040667_pass.fasta	19	2	11	27	115	336	446	535	584	1	1	13	12	137	446	535	584	584	584	584	ERR1040667_pass.fasta	ERR1040667	19	2010	Netherlands	Europe	clinical	NL_268.38_human_2010	Leekitcharoenphon, 2016	TRUE
ERR1040654_pass.fasta	19	2	11	27	118	328	434	522	571	1	1	13	12	328	434	522	571	571	571	240	ERR1040654_pass.fasta	ERR1040654	19	2004	Netherlands	Europe	environmental/other	NL_118.07_pig_2004	Leekitcharoenphon, 2016	TRUE
ERR1040665_pass.fasta	19	2	11	27	124	335	444	533	582	1	1	13	124	152	444	533	582	582	582	582	ERR1040665_pass.fasta	ERR1040665	19	2009	Netherlands	Europe	clinical	NL_244.44_human_2009	Leekitcharoenphon, 2016	TRUE
ERR1040669_pass.fasta	19	2	11	27	124	338	448	537	586	1	1	13	124	338	448	537	586	586	586	586	ERR1040669_pass.fasta	ERR1040669	19	2001	Netherlands	Europe	environmental/other	NL_36_72_pig_2001	Leekitcharoenphon, 2016	TRUE
ERR1040656_pass.fasta	19	2	11	27	225	329	436	524	573	1	1	13	12	329	436	524	573	573	573	573	ERR1040656_pass.fasta	ERR1040656	19	2005	Netherlands	Europe	environmental/other	NL_130_66_pig_2005	Leekitcharoenphon, 2016	TRUE
ERR1040657_pass.fasta	19	2	11	27	226	237	437	525	574	1	1	13	12	137	437	525	574	574	574	574	ERR1040657_pass.fasta	ERR1040657	19	2006	Netherlands	Europe	clinical	NL_158_62_human_2006	Leekitcharoenphon, 2016	TRUE
ERR1040660_pass.fasta	19	2	11	27	227	331	440	528	577	1	1	13	12	331	440	528	577	577	577	577	ERR1040660_pass.fasta	ERR1040660	19	2007	Netherlands	Europe	clinical	NL_208_66_human_2007	Leekitcharoenphon, 2016	TRUE
ERR1040661_pass.fasta	19	2	11	27	228	332	203	529	578	1	1	13	228	137	173	529	578	578	578	240	ERR1040661_pass.fasta	ERR1040661	19	2000	Netherlands	Europe	environmental/other	NL_21.32_pig_2000	Leekitcharoenphon, 2016	TRUE
ERR1040673_pass.fasta	19	2	11	27	231	340	452	541	590	1	1	13	231	137	452	541	590	590	590	590	ERR1040673_pass.fasta	ERR1040673	19	2003	Netherlands	Europe	clinical	NL_86.01_human_2003	Leekitcharoenphon, 2016	TRUE
ERR1040658_pass.fasta	19	2	11	91	115	137	438	526	575	1	1	13	12	137	173	526	575	575	575	575	ERR1040658_pass.fasta	ERR1040658	19	2006	Netherlands	Europe	environmental/other	NL_161_3_pig_2006	Leekitcharoenphon, 2016	TRUE
ERR1040670_pass.fasta	19	2	11	105	115	137	449	538	587	1	1	13	12	137	449	538	587	587	587	240	ERR1040670_pass.fasta	ERR1040670	19	2001	Netherlands	Europe	clinical	NL_36.14_human_2001	Leekitcharoenphon, 2016	TRUE
ERR1040666_pass.fasta	19	2	11	138	115	176	445	534	583	1	1	13	12	137	445	534	583	583	583	583	ERR1040666_pass.fasta	ERR1040666	19	2009	Netherlands	Europe	environmental/other	NL_259.46_pig_2009	Leekitcharoenphon, 2016	TRUE
ERR1040668_pass.fasta	19	2	11	139	230	337	447	536	585	1	1	13	12	337	447	536	585	585	585	585	ERR1040668_pass.fasta	ERR1040668	19	2011	Netherlands	Europe	clinical	NL_296_38_human_2011	Leekitcharoenphon, 2016	TRUE
ERR1040674_pass.fasta	19	2	11	140	232	341	453	542	591	1	1	13	232	341	453	542	591	591	591	591	ERR1040674_pass.fasta	ERR1040674	19	2003	Netherlands	Europe	environmental/other	NL_87.25_pig_2003	Leekitcharoenphon, 2016	TRUE
ERR1040680_pass.fasta	19	2	11	27	115	137	459	548	597	1	1	13	12	137	459	548	597	597	597	240	ERR1040680_pass.fasta	ERR1040680	19	1998	New Zealand	Oceania	clinical	NZ_ERL983935_human_19-08-98	Leekitcharoenphon, 2016	TRUE
ERR1040681_pass.fasta	19	2	11	27	115	137	459	549	598	1	1	13	12	137	459	549	598	598	597	240	ERR1040681_pass.fasta	ERR1040681	19	1998	New Zealand	Oceania	clinical	NZ_ERL98991_human_04-03-98	Leekitcharoenphon, 2016	TRUE
ERR1040678_pass.fasta	19	2	11	27	31	345	457	546	595	1	1	13	12	345	457	546	595	595	595	595	ERR1040678_pass.fasta	ERR1040678	19	2010	New Zealand	Oceania	clinical	NZ_ERL104360_human_16-12-10	Leekitcharoenphon, 2016	TRUE
ERR1040679_pass.fasta	19	2	11	27	115	346	458	547	596	1	1	13	12	346	458	547	596	596	596	596	ERR1040679_pass.fasta	ERR1040679	19	2011	New Zealand	Oceania	clinical	NZ_ERL11377_human_04-02-11	Leekitcharoenphon, 2016	TRUE
ERR1040677_pass.fasta	19	2	11	27	235	344	456	545	594	1	1	13	12	137	456	545	594	594	594	594	ERR1040677_pass.fasta	ERR1040677	19	2007	New Zealand	Oceania	clinical	NZ_ERL072517_human_21-08-07	Leekitcharoenphon, 2016	TRUE
ERR1040676_pass.fasta	19	2	11	141	234	343	455	544	593	1	1	13	234	343	455	544	593	593	593	593	ERR1040676_pass.fasta	ERR1040676	19	2003	New Zealand	Oceania	clinical	NZ_ERL03301_human_23-01-03	Leekitcharoenphon, 2016	TRUE
ERR1040689_pass.fasta	19	2	11	27	118	347	467	557	606	1	1	13	12	347	467	557	606	606	606	599	ERR1040689_pass.fasta	ERR1040689	19	2003	Poland	Europe	environmental/other	PL_624_2003_poultry_01-04-03	Leekitcharoenphon, 2016	TRUE
ERR1040684_pass.fasta	19	2	11	27	118	349	462	552	601	1	1	13	12	349	462	552	601	601	601	599	ERR1040684_pass.fasta	ERR1040684	19	2010	Poland	Europe	environmental/other	PL_0897_10_poultry_24-03-10	Leekitcharoenphon, 2016	TRUE
ERR1040693_pass.fasta	19	2	11	27	118	355	460	561	610	1	1	13	12	347	460	561	610	610	610	599	ERR1040693_pass.fasta	ERR1040693	19	2005	Poland	Europe	environmental/other	PL_N116D_poultry_17-01-05	Leekitcharoenphon, 2016	TRUE
ERR1040688_pass.fasta	19	2	11	27	157	351	466	556	605	1	1	13	12	351	466	556	605	605	605	605	ERR1040688_pass.fasta	ERR1040688	19	2002	Poland	Europe	environmental/other	PL_3_2002_poultry_2002	Leekitcharoenphon, 2016	TRUE
ERR1040691_pass.fasta	19	2	11	27	157	353	469	559	608	1	1	13	12	353	466	559	608	608	608	605	ERR1040691_pass.fasta	ERR1040691	19	2001	Poland	Europe	environmental/other	PL_801_2001_poultry_2001	Leekitcharoenphon, 2016	TRUE
ERR1040683_pass.fasta	19	2	11	142	118	348	461	551	600	1	1	13	12	137	461	551	600	600	600	600	ERR1040683_pass.fasta	ERR1040683	19	2009	Poland	Europe	environmental/other	PL_0412_09_poultry_19-02-09	Leekitcharoenphon, 2016	TRUE
ERR1040690_pass.fasta	19	2	11	143	118	352	468	558	607	1	1	13	12	137	183	558	607	607	607	240	ERR1040690_pass.fasta	ERR1040690	19	2000	Poland	Europe	environmental/other	PL_709_2000_poultry_2000	Leekitcharoenphon, 2016	TRUE
ERR164822_pass.fasta	19	2	11	27	271	137	536	631	684	1	1	13	12	137	536	631	684	684	684	240	ERR164822_pass.fasta	ERR164822	19	1996	SOUTH_AFRICA	Africa	clinical	SOUTH_AFRICA	Mather, 2015	TRUE
ERR164808_pass.fasta	19	2	11	27	115	402	525	618	670	1	1	13	12	402	173	618	670	670	240	240	ERR164808_pass.fasta	ERR164808	19	1992	SPAIN	Europe	clinical	SPAINc	Mather, 2015	TRUE
ERR164810_pass.fasta	19	2	11	27	124	404	527	620	672	1	1	13	124	152	527	620	672	672	672	672	ERR164810_pass.fasta	ERR164810	19	1992	SPAIN	Europe	clinical	SPAINd	Mather, 2015	TRUE
ERR164809_pass.fasta	19	2	11	27	267	403	526	619	671	1	1	13	12	137	526	619	671	671	671	671	ERR164809_pass.fasta	ERR164809	19	1994	SPAIN	Europe	clinical	SPAINh	Mather, 2015	TRUE
ERR1040601_pass.fasta	19	2	11	27	200	290	388	472	521	1	1	13	200	290	388	472	521	521	521	521	ERR1040601_pass.fasta	ERR1040601	19	1976	Spain	Europe	clinical	ES_TM_761_108_human_08-10-76	Leekitcharoenphon, 2016	TRUE
ERR1040485_pass.fasta	19	2	11	27	115	228	306	371	413	1	1	13	12	228	306	371	413	413	413	413	ERR1040485_pass.fasta	ERR1040485	19	2011	Switzerland	Europe	environmental/other	CH_11_Ref0228_cow_09-02-11	Leekitcharoenphon, 2016	TRUE
ERR1040482_pass.fasta	19	2	11	27	166	226	304	369	411	1	1	13	12	226	304	369	411	411	411	411	ERR1040482_pass.fasta	ERR1040482	19	2008	Switzerland	Europe	environmental/other	CH_08_IMD0620_pig_06-03-08	Leekitcharoenphon, 2016	TRUE
ERR1040483_pass.fasta	19	2	11	27	167	227	305	370	412	1	1	13	12	227	305	370	412	412	412	412	ERR1040483_pass.fasta	ERR1040483	19	2010	Switzerland	Europe	environmental/other	CH_10_IMD1455_pig_15-10-10	Leekitcharoenphon, 2016	TRUE
ERR1040484_pass.fasta	19	2	11	27	167	227	305	370	412	1	1	13	12	227	305	370	412	412	412	412	ERR1040484_pass.fasta	ERR1040484	19	2010	Switzerland	Europe	environmental/other	CH_10_IMD1959_pig_12-10-10	Leekitcharoenphon, 2016	TRUE
ERR1040478_pass.fasta	19	2	11	105	163	222	300	365	407	1	1	13	12	137	300	365	407	407	407	407	ERR1040478_pass.fasta	ERR1040478	19	2005	Switzerland	Europe	environmental/other	CH_05_N1534_pig_26-08-05	Leekitcharoenphon, 2016	TRUE
ERR1040479_pass.fasta	19	2	11	106	164	223	301	366	408	1	1	106	12	223	301	366	408	408	408	408	ERR1040479_pass.fasta	ERR1040479	19	2007	Switzerland	Europe	environmental/other	CH_07_IMD0884_poultry_09-08-07	Leekitcharoenphon, 2016	TRUE
ERR1040480_pass.fasta	19	2	11	107	165	224	302	367	409	1	1	13	12	137	302	367	409	409	409	409	ERR1040480_pass.fasta	ERR1040480	19	2007	Switzerland	Europe	environmental/other	CH_07_IMD0891_poultry_09-10-07	Leekitcharoenphon, 2016	TRUE
ERR1040481_pass.fasta	19	2	11	108	166	225	303	368	410	1	1	13	12	225	303	368	410	410	410	410	ERR1040481_pass.fasta	ERR1040481	19	2008	Switzerland	Europe	environmental/other	CH_08_IMD0204_pig_03-07-08	Leekitcharoenphon, 2016	TRUE
ERR1040707_pass.fasta	19	2	11	27	246	368	484	575	624	1	1	13	246	368	484	575	624	624	624	624	ERR1040707_pass.fasta	ERR1040707	19	1998	Taiwan	Asia	clinical	TW_FP11698_human_1998	Leekitcharoenphon, 2016	TRUE
ERR1040708_pass.fasta	19	2	11	27	246	368	484	575	625	1	1	13	246	368	484	575	624	624	624	624	ERR1040708_pass.fasta	ERR1040708	19	1999	Taiwan	Asia	clinical	TW_FP18481_human_1999	Leekitcharoenphon, 2016	TRUE
ERR1040703_pass.fasta	19	2	11	27	242	364	480	571	620	1	1	13	242	364	480	571	620	620	620	620	ERR1040703_pass.fasta	ERR1040703	19	2006	Taiwan	Asia	clinical	TW_CA06.023_human_03-04-06	Leekitcharoenphon, 2016	TRUE
ERR1040709_pass.fasta	19	2	11	27	246	368	484	575	625	1	1	13	246	368	484	575	624	624	624	624	ERR1040709_pass.fasta	ERR1040709	19	2000	Taiwan	Asia	clinical	TW_FP18532_human_2000	Leekitcharoenphon, 2016	TRUE
ERR1040710_pass.fasta	19	2	11	27	247	369	485	576	626	1	1	13	247	137	13	576	626	626	626	626	ERR1040710_pass.fasta	ERR1040710	19	2003	Taiwan	Asia	clinical	TW_MS31740_human_28-04-03	Leekitcharoenphon, 2016	TRUE
ERR1040706_pass.fasta	19	2	11	148	245	367	483	574	623	1	1	148	245	367	483	574	623	623	623	623	ERR1040706_pass.fasta	ERR1040706	19	2004	Taiwan	Asia	clinical	TW_CH04_060_human_16-10-04	Leekitcharoenphon, 2016	TRUE
ERR1040713_pass.fasta	19	2	11	150	249	372	488	579	629	1	1	13	249	372	488	579	629	629	629	629	ERR1040713_pass.fasta	ERR1040713	19	2001	Taiwan	Asia	clinical	TW_NM04.079_human_27-04-01	Leekitcharoenphon, 2016	TRUE
ERR1040698_pass.fasta	19	2	11	27	240	359	475	566	615	1	1	13	240	359	475	566	615	615	615	615	ERR1040698_pass.fasta	ERR1040698	19	1990	Thailand	Asia	clinical	TH_SH_429_90_human_06-02-90	Leekitcharoenphon, 2016	TRUE
ERR1040696_pass.fasta	19	2	11	145	238	357	473	564	613	1	1	145	12	357	473	564	613	613	613	613	ERR1040696_pass.fasta	ERR1040696	19	1994	Thailand	Asia	clinical	TH_SH_1632_94_human_23-05-94	Leekitcharoenphon, 2016	TRUE
ERR232523_pass.fasta	19	2	11	27	115	137	712	872	939	1	1	13	12	13	173	872	939	939	939	939	ERR232523_pass.fasta	ERR232523	19	1996	United Kingdom: England	Europe	environmental/other	S1341_96	Mather, 2015	TRUE
ERR232517_pass.fasta	19	2	11	27	115	137	707	867	934	1	1	13	12	13	707	867	934	934	934	240	ERR232517_pass.fasta	ERR232517	19	1998	United Kingdom: England	Europe	clinical	P480114	Mather, 2015	TRUE
ERR232521_pass.fasta	19	2	11	27	115	137	710	870	937	1	1	13	12	13	710	870	937	937	937	240	ERR232521_pass.fasta	ERR232521	19	1999	United Kingdom: England	Europe	clinical	P506684	Mather, 2015	TRUE
ERR232516_pass.fasta	19	2	11	27	115	542	175	866	933	1	1	13	12	13	173	207	933	244	240	240	ERR232516_pass.fasta	ERR232516	19	1992	United Kingdom: England	Europe	clinical	P282503	Mather, 2015	TRUE
ERR232518_pass.fasta	19	2	11	27	118	137	708	868	935	1	1	13	12	13	183	220	935	254	254	240	ERR232518_pass.fasta	ERR232518	19	1995	United Kingdom: England	Europe	clinical	P377794	Mather, 2015	TRUE
ERR232519_pass.fasta	19	2	11	27	130	166	709	869	936	1	1	13	12	166	709	869	936	936	936	303	ERR232519_pass.fasta	ERR232519	19	1991	United Kingdom: England	Europe	clinical	P252245	Mather, 2015	TRUE
ERR232506_pass.fasta	19	2	11	181	334	137	698	857	924	1	1	13	12	13	183	857	924	924	924	240	ERR232506_pass.fasta	ERR232506	19	1994	United Kingdom: England	Europe	clinical	P358631	Mather, 2015	TRUE
ERR232514_pass.fasta	19	2	11	27	115	137	705	864	931	1	1	13	12	13	173	864	931	931	931	240	ERR232514_pass.fasta	ERR232514	19	2000	United Kingdom: England	Europe	clinical	PS22401	Mather, 2015	TRUE
ERR232507_pass.fasta	19	2	11	27	115	177	699	858	925	1	1	13	12	13	173	290	925	331	330	240	ERR232507_pass.fasta	ERR232507	19	2000	United Kingdom: England	Europe	clinical	P528906	Mather, 2015	TRUE
ERR232522_pass.fasta	19	2	11	27	115	266	711	871	938	1	1	13	12	13	711	871	938	938	938	938	ERR232522_pass.fasta	ERR232522	19	2002	United Kingdom: England	Europe	environmental/other	S7937_02	Mather, 2015	TRUE
ERR232508_pass.fasta	19	2	11	27	115	536	700	859	926	1	1	13	12	536	700	859	926	926	926	926	ERR232508_pass.fasta	ERR232508	19	2002	United Kingdom: England	Europe	environmental/other	S8762_02	Mather, 2015	TRUE
ERR232512_pass.fasta	19	2	11	27	115	539	703	862	929	1	1	13	12	539	703	862	929	929	929	929	ERR232512_pass.fasta	ERR232512	19	2003	United Kingdom: England	Europe	environmental/other	S25_03	Mather, 2015	TRUE
ERR232513_pass.fasta	19	2	11	27	336	540	704	863	930	1	1	13	336	540	704	863	930	930	930	930	ERR232513_pass.fasta	ERR232513	19	2004	United Kingdom: England	Europe	clinical	H04_286_0471_C016	Mather, 2015	TRUE
ERR232505_pass.fasta	19	2	11	180	333	535	697	856	923	1	1	180	124	535	697	856	923	923	923	923	ERR232505_pass.fasta	ERR232505	19	2005	United Kingdom: England	Europe	clinical	H05_302_0351	Mather, 2015	TRUE
ERR232520_pass.fasta	19	2	11	180	333	535	697	856	923	1	1	180	124	535	697	856	923	923	923	923	ERR232520_pass.fasta	ERR232520	19	2005	United Kingdom: England	Europe	clinical	H05_252_0256	Mather, 2015	TRUE
ERR232515_pass.fasta	19	2	11	183	115	541	706	865	932	1	1	13	12	541	706	865	932	932	932	932	ERR232515_pass.fasta	ERR232515	19	2005	United Kingdom: England	Europe	clinical	H04_212_0222	Mather, 2015	TRUE
ERR232524_pass.fasta	19	2	11	184	115	543	713	873	940	1	1	13	12	543	713	873	940	940	940	940	ERR232524_pass.fasta	ERR232524	19	2003	United Kingdom: England	Europe	environmental/other	S1760_03	Mather, 2015	TRUE
ERR026072_pass.fasta	19	2	11	27	114	136	172	206	277	1	1	13	114	136	172	206	277	277	239	239	ERR026072_pass.fasta	ERR026072	19	1992	United Kingdom: Scotland	Europe	clinical	H4	Mather, 2015	TRUE
ERR026019_pass.fasta	19	2	11	27	114	136	172	206	239	1	1	13	114	136	172	206	239	239	239	239	ERR026019_pass.fasta	ERR026019	19	1993	United Kingdom: Scotland	Europe	environmental/other	V25	Mather, 2015	TRUE
ERR170624_pass.fasta	19	2	11	27	115	137	565	676	732	1	1	13	12	137	173	207	732	732	240	240	ERR170624_pass.fasta	ERR170624	19	1990	United Kingdom: Scotland	Europe	environmental/other	V68	Mather, 2015	TRUE
ERR026088_pass.fasta	19	2	11	27	115	137	173	216	287	1	1	13	12	137	173	211	287	287	240	240	ERR026088_pass.fasta	ERR026088	19	1991	United Kingdom: Scotland	Europe	clinical	H18	Mather, 2015	TRUE
ERR026130_pass.fasta	19	2	11	27	115	137	173	216	323	1	1	13	12	137	173	211	323	287	240	240	ERR026130_pass.fasta	ERR026130	19	1991	United Kingdom: Scotland	Europe	clinical	H55	Mather, 2015	TRUE
ERR170625_pass.fasta	19	2	11	27	115	137	173	216	733	1	1	13	12	137	173	207	287	287	240	240	ERR170625_pass.fasta	ERR170625	19	1991	United Kingdom: Scotland	Europe	environmental/other	V69	Mather, 2015	TRUE
ERR170626_pass.fasta	19	2	11	27	115	137	173	677	734	1	1	13	12	137	173	207	273	273	240	240	ERR170626_pass.fasta	ERR170626	19	1991	United Kingdom: Scotland	Europe	environmental/other	V70	Mather, 2015	TRUE
ERR026027_pass.fasta	19	2	11	27	115	137	175	211	244	1	1	13	12	137	173	211	244	244	240	240	ERR026027_pass.fasta	ERR026027	19	1991	United Kingdom: Scotland	Europe	environmental/other	V20	Mather, 2015	TRUE
ERR026060_pass.fasta	19	2	11	27	115	137	173	216	269	1	1	13	12	137	173	207	249	243	240	240	ERR026060_pass.fasta	ERR026060	19	1992	United Kingdom: Scotland	Europe	environmental/other	V3	Mather, 2015	TRUE
ERR170628_pass.fasta	19	2	11	27	115	137	173	216	269	1	1	13	12	137	173	207	249	243	240	240	ERR170628_pass.fasta	ERR170628	19	1992	United Kingdom: Scotland	Europe	environmental/other	V72	Mather, 2015	TRUE
ERR026092_pass.fasta	19	2	11	27	115	137	173	253	291	1	1	13	12	137	173	253	291	273	240	240	ERR026092_pass.fasta	ERR026092	19	1992	United Kingdom: Scotland	Europe	clinical	H20	Mather, 2015	TRUE
ERR170580_pass.fasta	19	2	11	27	115	137	175	211	692	1	1	13	12	137	173	211	692	244	240	240	ERR170580_pass.fasta	ERR170580	19	1992	United Kingdom: Scotland	Europe	clinical	H99	Mather, 2015	TRUE
ERR170581_pass.fasta	19	2	11	27	115	137	175	639	693	1	1	13	12	137	173	211	693	693	240	240	ERR170581_pass.fasta	ERR170581	19	1992	United Kingdom: Scotland	Europe	clinical	H100	Mather, 2015	TRUE
ERR170627_pass.fasta	19	2	11	27	115	137	566	678	735	1	1	13	12	137	173	678	735	735	240	240	ERR170627_pass.fasta	ERR170627	19	1992	United Kingdom: Scotland	Europe	environmental/other	V71	Mather, 2015	TRUE
ERR170629_pass.fasta	19	2	11	27	115	137	567	679	736	1	1	13	12	137	173	207	249	243	240	240	ERR170629_pass.fasta	ERR170629	19	1992	United Kingdom: Scotland	Europe	environmental/other	V73	Mather, 2015	TRUE
ERR170631_pass.fasta	19	2	11	27	115	137	173	216	249	1	1	13	12	137	173	207	249	243	240	240	ERR170631_pass.fasta	ERR170631	19	1993	United Kingdom: Scotland	Europe	environmental/other	V75	Mather, 2015	TRUE
ERR026108_pass.fasta	19	2	11	27	115	137	173	266	304	1	1	13	12	137	173	266	304	304	240	240	ERR026108_pass.fasta	ERR026108	19	1993	United Kingdom: Scotland	Europe	clinical	H46	Mather, 2015	TRUE
ERR170633_pass.fasta	19	2	11	27	115	137	175	211	739	1	1	13	12	137	173	207	739	244	240	240	ERR170633_pass.fasta	ERR170633	19	1993	United Kingdom: Scotland	Europe	environmental/other	V77	Mather, 2015	TRUE
ERR170588_pass.fasta	19	2	11	27	115	137	545	645	699	1	1	13	12	137	545	645	699	699	240	240	ERR170588_pass.fasta	ERR170588	19	1993	United Kingdom: Scotland	Europe	clinical	H107	Mather, 2015	TRUE
ERR026020_pass.fasta	19	2	11	27	115	137	173	207	240	1	1	13	12	137	173	207	240	240	240	240	ERR026020_pass.fasta	ERR026020	19	1994	United Kingdom: Scotland	Europe	environmental/other	V13	Mather, 2015	TRUE
ERR026026_pass.fasta	19	2	11	27	115	137	173	210	243	1	1	13	12	137	173	210	243	243	240	240	ERR026026_pass.fasta	ERR026026	19	1994	United Kingdom: Scotland	Europe	environmental/other	V19	Mather, 2015	TRUE
ERR026035_pass.fasta	19	2	11	27	115	137	173	216	249	1	1	13	12	137	173	207	249	243	240	240	ERR026035_pass.fasta	ERR026035	19	1994	United Kingdom: Scotland	Europe	environmental/other	V31	Mather, 2015	TRUE
ERR170638_pass.fasta	19	2	11	27	115	137	173	216	269	1	1	13	12	137	173	207	249	243	240	240	ERR170638_pass.fasta	ERR170638	19	1994	United Kingdom: Scotland	Europe	environmental/other	V82	Mather, 2015	TRUE
ERR170640_pass.fasta	19	2	11	27	115	137	173	216	744	1	1	13	12	137	173	207	744	243	240	240	ERR170640_pass.fasta	ERR170640	19	1994	United Kingdom: Scotland	Europe	environmental/other	V84	Mather, 2015	TRUE
ERR026066_pass.fasta	19	2	11	27	115	137	173	238	273	1	1	13	12	137	173	238	273	273	240	240	ERR026066_pass.fasta	ERR026066	19	1994	United Kingdom: Scotland	Europe	environmental/other	V8	Mather, 2015	TRUE
ERR026078_pass.fasta	19	2	11	27	115	137	175	211	282	1	1	13	12	137	173	211	282	282	240	240	ERR026078_pass.fasta	ERR026078	19	1994	United Kingdom: Scotland	Europe	clinical	H9	Mather, 2015	TRUE
ERR170637_pass.fasta	19	2	11	27	115	137	175	684	742	1	1	13	12	137	173	684	742	742	240	240	ERR170637_pass.fasta	ERR170637	19	1994	United Kingdom: Scotland	Europe	environmental/other	V81	Mather, 2015	TRUE
ERR026069_pass.fasta	19	2	11	27	115	137	196	240	275	1	1	13	12	137	173	240	275	275	240	240	ERR026069_pass.fasta	ERR026069	19	1994	United Kingdom: Scotland	Europe	clinical	H11	Mather, 2015	TRUE
ERR028466_pass.fasta	19	2	11	27	115	137	253	317	358	1	1	13	12	137	173	317	358	358	240	240	ERR028466_pass.fasta	ERR028466	19	1994	United Kingdom: Scotland	Europe	clinical	H26	Mather, 2015	TRUE
ERR170592_pass.fasta	19	2	11	27	115	137	173	216	249	1	1	13	12	137	173	207	249	243	240	240	ERR170592_pass.fasta	ERR170592	19	1995	United Kingdom: Scotland	Europe	clinical	H111	Mather, 2015	TRUE
ERR170651_pass.fasta	19	2	11	27	115	137	173	216	269	1	1	13	12	137	173	207	249	243	240	240	ERR170651_pass.fasta	ERR170651	19	1995	United Kingdom: Scotland	Europe	environmental/other	V95	Mather, 2015	TRUE
ERR170597_pass.fasta	19	2	11	27	115	137	173	231	705	1	1	13	12	137	173	211	265	243	240	240	ERR170597_pass.fasta	ERR170597	19	1995	United Kingdom: Scotland	Europe	clinical	H116	Mather, 2015	TRUE
ERR170594_pass.fasta	19	2	11	27	115	137	175	211	702	1	1	13	12	137	173	211	702	244	240	240	ERR170594_pass.fasta	ERR170594	19	1995	United Kingdom: Scotland	Europe	clinical	H113	Mather, 2015	TRUE
ERR028468_pass.fasta	19	2	11	27	115	137	175	319	360	1	1	13	12	137	173	319	360	360	360	240	ERR028468_pass.fasta	ERR028468	19	1995	United Kingdom: Scotland	Europe	clinical	H35	Mather, 2015	TRUE
ERR170593_pass.fasta	19	2	11	27	115	137	547	647	701	1	1	13	12	137	173	647	701	701	701	240	ERR170593_pass.fasta	ERR170593	19	1995	United Kingdom: Scotland	Europe	clinical	H112	Mather, 2015	TRUE
ERR170598_pass.fasta	19	2	11	27	115	137	548	650	706	1	1	13	12	137	173	211	706	244	240	240	ERR170598_pass.fasta	ERR170598	19	1995	United Kingdom: Scotland	Europe	clinical	H117	Mather, 2015	TRUE
ERR026056_pass.fasta	19	2	11	27	115	137	173	231	265	1	1	13	12	137	173	211	265	243	240	240	ERR026056_pass.fasta	ERR026056	19	1996	United Kingdom: Scotland	Europe	environmental/other	V9	Mather, 2015	TRUE
ERR170656_pass.fasta	19	2	11	27	115	137	173	231	755	1	1	13	12	137	173	207	265	243	240	240	ERR170656_pass.fasta	ERR170656	19	1996	United Kingdom: Scotland	Europe	environmental/other	V100	Mather, 2015	TRUE
ERR170602_pass.fasta	19	2	11	27	115	137	173	654	710	1	1	13	12	137	173	207	710	710	240	240	ERR170602_pass.fasta	ERR170602	19	1996	United Kingdom: Scotland	Europe	clinical	H121	Mather, 2015	TRUE
ERR170657_pass.fasta	19	2	11	27	115	137	173	695	756	1	1	13	12	137	173	207	756	243	240	240	ERR170657_pass.fasta	ERR170657	19	1996	United Kingdom: Scotland	Europe	environmental/other	V101	Mather, 2015	TRUE
ERR026030_pass.fasta	19	2	11	27	115	137	176	212	245	1	1	13	12	137	176	212	245	245	245	240	ERR026030_pass.fasta	ERR026030	19	1996	United Kingdom: Scotland	Europe	environmental/other	V37	Mather, 2015	TRUE
ERR026101_pass.fasta	19	2	11	27	115	137	210	261	299	1	1	13	12	137	173	261	299	299	299	240	ERR026101_pass.fasta	ERR026101	19	1996	United Kingdom: Scotland	Europe	clinical	H64	Mather, 2015	TRUE
ERR170654_pass.fasta	19	2	11	27	115	137	211	262	300	1	1	13	12	137	173	262	300	243	240	240	ERR170654_pass.fasta	ERR170654	19	1996	United Kingdom: Scotland	Europe	environmental/other	V98	Mather, 2015	TRUE
ERR026129_pass.fasta	19	2	11	27	115	137	211	283	322	1	1	13	12	137	173	262	300	243	240	240	ERR026129_pass.fasta	ERR026129	19	1996	United Kingdom: Scotland	Europe	environmental/other	V54	Mather, 2015	TRUE
ERR170605_pass.fasta	19	2	11	27	115	137	552	657	713	1	1	13	12	137	552	657	713	713	713	240	ERR170605_pass.fasta	ERR170605	19	1996	United Kingdom: Scotland	Europe	clinical	H124	Mather, 2015	TRUE
ERR170607_pass.fasta	19	2	11	27	115	137	553	659	715	1	1	13	12	137	173	659	715	243	240	240	ERR170607_pass.fasta	ERR170607	19	1996	United Kingdom: Scotland	Europe	clinical	H126	Mather, 2015	TRUE
ERR170661_pass.fasta	19	2	11	27	115	137	173	216	249	1	1	13	12	137	173	207	249	243	240	240	ERR170661_pass.fasta	ERR170661	19	1997	United Kingdom: Scotland	Europe	environmental/other	V105	Mather, 2015	TRUE
ERR170662_pass.fasta	19	2	11	27	115	137	189	229	263	1	1	13	12	137	173	207	249	243	240	240	ERR170662_pass.fasta	ERR170662	19	1997	United Kingdom: Scotland	Europe	environmental/other	V106	Mather, 2015	TRUE
ERR026076_pass.fasta	19	2	11	27	115	137	199	244	280	1	1	13	12	137	199	244	280	280	280	240	ERR026076_pass.fasta	ERR026076	19	1997	United Kingdom: Scotland	Europe	clinical	H8	Mather, 2015	TRUE
ERR026103_pass.fasta	19	2	11	27	115	137	211	262	300	1	1	13	12	137	173	262	300	243	240	240	ERR026103_pass.fasta	ERR026103	19	1997	United Kingdom: Scotland	Europe	environmental/other	V55	Mather, 2015	TRUE
ERR026142_pass.fasta	19	2	11	27	115	137	211	293	333	1	1	13	12	137	173	262	333	243	240	240	ERR026142_pass.fasta	ERR026142	19	1997	United Kingdom: Scotland	Europe	environmental/other	V56	Mather, 2015	TRUE
ERR026170_pass.fasta	19	2	11	27	115	137	252	316	357	1	1	13	12	137	252	316	357	357	357	240	ERR026170_pass.fasta	ERR026170	19	1997	United Kingdom: Scotland	Europe	clinical	H92	Mather, 2015	TRUE
ERR170659_pass.fasta	19	2	11	27	115	137	574	697	758	1	1	13	12	137	574	697	758	758	240	240	ERR170659_pass.fasta	ERR170659	19	1997	United Kingdom: Scotland	Europe	environmental/other	V103	Mather, 2015	TRUE
ERR170660_pass.fasta	19	2	11	27	115	137	575	698	759	1	1	13	12	137	575	698	759	759	357	240	ERR170660_pass.fasta	ERR170660	19	1997	United Kingdom: Scotland	Europe	environmental/other	V104	Mather, 2015	TRUE
ERR026053_pass.fasta	19	2	11	27	115	137	189	229	263	1	1	13	12	137	173	207	249	243	240	240	ERR026053_pass.fasta	ERR026053	19	1998	United Kingdom: Scotland	Europe	environmental/other	V66	Mather, 2015	TRUE
ERR028467_pass.fasta	19	2	11	27	115	137	254	318	359	1	1	13	12	137	254	318	359	359	240	240	ERR028467_pass.fasta	ERR028467	19	1998	United Kingdom: Scotland	Europe	clinical	H34	Mather, 2015	TRUE
ERR028473_pass.fasta	19	2	11	27	115	137	258	323	365	1	1	13	12	137	258	323	365	365	365	240	ERR028473_pass.fasta	ERR028473	19	1998	United Kingdom: Scotland	Europe	clinical	H30	Mather, 2015	TRUE
ERR170614_pass.fasta	19	2	11	27	115	137	559	666	722	1	1	13	12	137	559	666	722	722	240	240	ERR170614_pass.fasta	ERR170614	19	1998	United Kingdom: Scotland	Europe	clinical	H133	Mather, 2015	TRUE
ERR170663_pass.fasta	19	2	11	27	115	137	576	699	760	1	1	13	12	137	173	699	760	760	240	240	ERR170663_pass.fasta	ERR170663	19	1998	United Kingdom: Scotland	Europe	environmental/other	V107	Mather, 2015	TRUE
ERR170665_pass.fasta	19	2	11	27	115	137	173	216	762	1	1	13	12	137	173	207	249	243	240	240	ERR170665_pass.fasta	ERR170665	19	1999	United Kingdom: Scotland	Europe	environmental/other	V109	Mather, 2015	TRUE
ERR170666_pass.fasta	19	2	11	27	115	137	578	701	763	1	1	13	12	137	173	701	763	763	240	240	ERR170666_pass.fasta	ERR170666	19	1999	United Kingdom: Scotland	Europe	environmental/other	V110	Mather, 2015	TRUE
ERR026024_pass.fasta	19	2	11	27	115	138	175	209	242	1	1	13	12	137	173	209	242	242	240	240	ERR026024_pass.fasta	ERR026024	19	1995	United Kingdom: Scotland	Europe	environmental/other	V17	Mather, 2015	TRUE
ERR026033_pass.fasta	19	2	11	27	115	140	178	214	247	1	1	13	12	137	173	214	247	247	240	240	ERR026033_pass.fasta	ERR026033	19	1994	United Kingdom: Scotland	Europe	environmental/other	V29	Mather, 2015	TRUE
ERR026034_pass.fasta	19	2	11	27	115	141	179	215	248	1	1	13	12	141	179	215	248	248	248	240	ERR026034_pass.fasta	ERR026034	19	1994	United Kingdom: Scotland	Europe	environmental/other	V30	Mather, 2015	TRUE
ERR170590_pass.fasta	19	2	11	27	115	141	179	215	248	1	1	13	12	141	179	215	248	248	248	240	ERR170590_pass.fasta	ERR170590	19	1994	United Kingdom: Scotland	Europe	clinical	H109	Mather, 2015	TRUE
ERR170643_pass.fasta	19	2	11	27	115	141	179	215	248	1	1	13	12	141	179	215	248	248	248	240	ERR170643_pass.fasta	ERR170643	19	1995	United Kingdom: Scotland	Europe	environmental/other	V87	Mather, 2015	TRUE
ERR170644_pass.fasta	19	2	11	27	115	141	179	215	248	1	1	13	12	141	179	215	248	248	248	240	ERR170644_pass.fasta	ERR170644	19	1995	United Kingdom: Scotland	Europe	environmental/other	V88	Mather, 2015	TRUE
ERR170649_pass.fasta	19	2	11	27	115	141	179	215	751	1	1	13	12	141	179	215	248	248	248	240	ERR170649_pass.fasta	ERR170649	19	1995	United Kingdom: Scotland	Europe	environmental/other	V93	Mather, 2015	TRUE
ERR170647_pass.fasta	19	2	11	27	115	141	179	690	749	1	1	13	12	141	179	215	248	248	248	240	ERR170647_pass.fasta	ERR170647	19	1995	United Kingdom: Scotland	Europe	environmental/other	V91	Mather, 2015	TRUE
ERR026037_pass.fasta	19	2	11	27	115	141	179	215	251	1	1	13	12	141	179	215	248	248	248	240	ERR026037_pass.fasta	ERR026037	19	1996	United Kingdom: Scotland	Europe	environmental/other	V33	Mather, 2015	TRUE
ERR170601_pass.fasta	19	2	11	27	115	141	551	653	709	1	1	13	12	141	179	215	709	248	248	240	ERR170601_pass.fasta	ERR170601	19	1996	United Kingdom: Scotland	Europe	clinical	H120	Mather, 2015	TRUE
ERR164815_pass.fasta	19	2	11	27	115	141	532	625	677	1	1	13	12	141	532	625	677	677	248	240	ERR164815_pass.fasta	ERR164815	19	1997	United Kingdom: Scotland	Europe	clinical	H173	Mather, 2015	TRUE
ERR026036_pass.fasta	19	2	11	27	115	142	180	217	250	1	1	13	12	137	173	217	250	250	240	240	ERR026036_pass.fasta	ERR026036	19	1994	United Kingdom: Scotland	Europe	environmental/other	V32	Mather, 2015	TRUE
ERR026038_pass.fasta	19	2	11	27	115	142	180	217	250	1	1	13	12	137	173	217	250	250	240	240	ERR026038_pass.fasta	ERR026038	19	1994	United Kingdom: Scotland	Europe	environmental/other	V34	Mather, 2015	TRUE
ERR170636_pass.fasta	19	2	11	27	115	142	569	683	741	1	1	13	12	137	569	683	741	741	240	240	ERR170636_pass.fasta	ERR170636	19	1994	United Kingdom: Scotland	Europe	environmental/other	V80	Mather, 2015	TRUE
ERR170658_pass.fasta	19	2	11	27	115	142	573	696	757	1	1	13	12	137	173	696	757	267	240	240	ERR170658_pass.fasta	ERR170658	19	1996	United Kingdom: Scotland	Europe	environmental/other	V102	Mather, 2015	TRUE
ERR026058_pass.fasta	19	2	11	27	115	142	173	233	267	1	1	13	12	137	173	233	267	267	240	240	ERR026058_pass.fasta	ERR026058	19	1997	United Kingdom: Scotland	Europe	environmental/other	V11	Mather, 2015	TRUE
ERR026089_pass.fasta	19	2	11	27	115	142	202	250	288	1	1	13	12	137	173	250	288	288	240	240	ERR026089_pass.fasta	ERR026089	19	1997	United Kingdom: Scotland	Europe	clinical	H24	Mather, 2015	TRUE
ERR170634_pass.fasta	19	2	11	27	115	144	182	219	253	1	1	13	12	137	182	219	253	253	240	240	ERR170634_pass.fasta	ERR170634	19	1994	United Kingdom: Scotland	Europe	environmental/other	V78	Mather, 2015	TRUE
ERR026063_pass.fasta	19	2	11	27	115	144	193	236	271	1	1	13	12	137	182	219	271	271	240	240	ERR026063_pass.fasta	ERR026063	19	1994	United Kingdom: Scotland	Europe	environmental/other	V6	Mather, 2015	TRUE
ERR026040_pass.fasta	19	2	11	27	115	144	182	219	253	1	1	13	12	137	182	219	253	253	240	240	ERR026040_pass.fasta	ERR026040	19	1995	United Kingdom: Scotland	Europe	environmental/other	V36	Mather, 2015	TRUE
ERR170650_pass.fasta	19	2	11	27	115	144	182	692	752	1	1	13	12	137	182	219	253	253	240	240	ERR170650_pass.fasta	ERR170650	19	1995	United Kingdom: Scotland	Europe	environmental/other	V94	Mather, 2015	TRUE
ERR170652_pass.fasta	19	2	11	27	115	144	182	692	752	1	1	13	12	137	182	219	253	253	240	240	ERR170652_pass.fasta	ERR170652	19	1995	United Kingdom: Scotland	Europe	environmental/other	V96	Mather, 2015	TRUE
ERR026047_pass.fasta	19	2	11	27	115	145	186	224	258	1	1	13	12	137	176	224	258	258	258	240	ERR026047_pass.fasta	ERR026047	19	1998	United Kingdom: Scotland	Europe	environmental/other	V59	Mather, 2015	TRUE
ERR026048_pass.fasta	19	2	11	27	115	145	186	225	259	1	1	13	12	137	176	224	258	258	258	240	ERR026048_pass.fasta	ERR026048	19	1998	United Kingdom: Scotland	Europe	environmental/other	V60	Mather, 2015	TRUE
ERR170604_pass.fasta	19	2	11	27	115	146	187	656	712	1	1	13	12	137	173	656	712	260	240	240	ERR170604_pass.fasta	ERR170604	19	1996	United Kingdom: Scotland	Europe	clinical	H123	Mather, 2015	TRUE
ERR026049_pass.fasta	19	2	11	27	115	146	187	226	260	1	1	13	12	137	173	226	260	260	240	240	ERR026049_pass.fasta	ERR026049	19	1998	United Kingdom: Scotland	Europe	environmental/other	V61	Mather, 2015	TRUE
ERR026071_pass.fasta	19	2	11	27	115	153	197	241	276	1	1	13	12	137	197	241	276	276	276	276	ERR026071_pass.fasta	ERR026071	19	1999	United Kingdom: Scotland	Europe	clinical	H13	Mather, 2015	TRUE
ERR026074_pass.fasta	19	2	11	27	115	154	198	242	278	1	1	13	12	137	198	242	278	278	278	240	ERR026074_pass.fasta	ERR026074	19	1996	United Kingdom: Scotland	Europe	clinical	H6	Mather, 2015	TRUE
ERR026075_pass.fasta	19	2	11	27	115	155	173	243	279	1	1	13	12	155	173	243	279	279	279	240	ERR026075_pass.fasta	ERR026075	19	1999	United Kingdom: Scotland	Europe	clinical	H7	Mather, 2015	TRUE
ERR026077_pass.fasta	19	2	11	27	115	156	173	245	281	1	1	13	12	137	173	245	281	273	240	240	ERR026077_pass.fasta	ERR026077	19	1993	United Kingdom: Scotland	Europe	environmental/other	V26	Mather, 2015	TRUE
ERR026090_pass.fasta	19	2	11	27	115	157	173	251	289	1	1	13	12	137	173	251	289	289	240	240	ERR026090_pass.fasta	ERR026090	19	1994	United Kingdom: Scotland	Europe	environmental/other	V39	Mather, 2015	TRUE
ERR026099_pass.fasta	19	2	11	27	115	163	208	259	297	1	1	13	12	137	208	259	297	297	297	297	ERR026099_pass.fasta	ERR026099	19	1995	United Kingdom: Scotland	Europe	clinical	H62	Mather, 2015	TRUE
ERR026120_pass.fasta	19	2	11	27	115	169	175	275	314	1	1	13	12	137	173	275	314	314	314	240	ERR026120_pass.fasta	ERR026120	19	1998	United Kingdom: Scotland	Europe	clinical	H49	Mather, 2015	TRUE
ERR026121_pass.fasta	19	2	11	27	115	170	221	276	315	1	1	13	12	137	173	276	315	315	315	240	ERR026121_pass.fasta	ERR026121	19	1993	United Kingdom: Scotland	Europe	clinical	H57	Mather, 2015	TRUE
ERR170584_pass.fasta	19	2	11	27	115	170	221	276	315	1	1	13	12	137	173	276	315	315	315	240	ERR170584_pass.fasta	ERR170584	19	1993	United Kingdom: Scotland	Europe	clinical	H103	Mather, 2015	TRUE
ERR026131_pass.fasta	19	2	11	27	115	173	173	284	324	1	1	13	12	137	173	211	249	243	240	240	ERR026131_pass.fasta	ERR026131	19	1991	United Kingdom: Scotland	Europe	clinical	H56	Mather, 2015	TRUE
ERR026139_pass.fasta	19	2	11	27	115	176	203	290	330	1	1	13	12	137	173	290	330	330	330	240	ERR026139_pass.fasta	ERR026139	19	1997	United Kingdom: Scotland	Europe	clinical	H74	Mather, 2015	TRUE
ERR026140_pass.fasta	19	2	11	27	115	177	203	291	331	1	1	13	12	137	173	290	331	331	330	240	ERR026140_pass.fasta	ERR026140	19	1998	United Kingdom: Scotland	Europe	clinical	H75	Mather, 2015	TRUE
ERR026156_pass.fasta	19	2	11	27	115	185	241	304	345	1	1	13	12	137	173	304	345	345	345	240	ERR026156_pass.fasta	ERR026156	19	1995	United Kingdom: Scotland	Europe	environmental/other	V48	Mather, 2015	TRUE
ERR028475_pass.fasta	19	2	11	27	115	193	260	325	367	1	1	13	12	137	260	325	367	367	367	367	ERR028475_pass.fasta	ERR028475	19	1996	United Kingdom: Scotland	Europe	environmental/other	V40	Mather, 2015	TRUE
ERR170615_pass.fasta	19	2	11	27	115	300	173	667	723	1	1	13	12	137	173	207	723	723	240	240	ERR170615_pass.fasta	ERR170615	19	1998	United Kingdom: Scotland	Europe	clinical	H134	Mather, 2015	TRUE
ERR170591_pass.fasta	19	2	11	27	115	416	546	646	700	1	1	13	12	137	173	646	700	700	700	700	ERR170591_pass.fasta	ERR170591	19	1994	United Kingdom: Scotland	Europe	clinical	H110	Mather, 2015	TRUE
ERR170600_pass.fasta	19	2	11	27	115	417	550	652	708	1	1	13	12	417	550	652	708	708	708	240	ERR170600_pass.fasta	ERR170600	19	1995	United Kingdom: Scotland	Europe	clinical	H119	Mather, 2015	TRUE
ERR170608_pass.fasta	19	2	11	27	115	420	554	660	716	1	1	13	12	137	554	660	716	716	716	716	ERR170608_pass.fasta	ERR170608	19	1997	United Kingdom: Scotland	Europe	clinical	H127	Mather, 2015	TRUE
ERR170610_pass.fasta	19	2	11	27	115	422	556	662	718	1	1	13	12	137	556	662	718	718	718	240	ERR170610_pass.fasta	ERR170610	19	1997	United Kingdom: Scotland	Europe	clinical	H129	Mather, 2015	TRUE
ERR170630_pass.fasta	19	2	11	27	115	431	194	680	737	1	1	13	12	137	173	680	737	737	240	240	ERR170630_pass.fasta	ERR170630	19	1993	United Kingdom: Scotland	Europe	environmental/other	V74	Mather, 2015	TRUE
ERR170639_pass.fasta	19	2	11	27	115	432	570	685	743	1	1	13	12	137	570	685	743	743	743	240	ERR170639_pass.fasta	ERR170639	19	1994	United Kingdom: Scotland	Europe	environmental/other	V83	Mather, 2015	TRUE
ERR170645_pass.fasta	19	2	11	27	115	434	179	688	747	1	1	13	12	141	179	688	747	747	248	240	ERR170645_pass.fasta	ERR170645	19	1995	United Kingdom: Scotland	Europe	environmental/other	V89	Mather, 2015	TRUE
ERR170646_pass.fasta	19	2	11	27	115	435	182	689	748	1	1	13	12	137	182	219	253	253	240	240	ERR170646_pass.fasta	ERR170646	19	1995	United Kingdom: Scotland	Europe	environmental/other	V90	Mather, 2015	TRUE
ERR170653_pass.fasta	19	2	11	27	115	436	179	693	753	1	1	13	12	141	179	693	753	248	248	240	ERR170653_pass.fasta	ERR170653	19	1996	United Kingdom: Scotland	Europe	environmental/other	V97	Mather, 2015	TRUE
ERR026031_pass.fasta	19	2	11	27	116	139	177	213	246	1	1	13	12	139	173	213	246	246	246	240	ERR026031_pass.fasta	ERR026031	19	1998	United Kingdom: Scotland	Europe	environmental/other	V38	Mather, 2015	TRUE
ERR026114_pass.fasta	19	2	11	27	118	137	183	271	310	1	1	13	12	137	183	220	254	254	254	240	ERR026114_pass.fasta	ERR026114	19	1995	United Kingdom: Scotland	Europe	clinical	H41	Mather, 2015	TRUE
ERR026112_pass.fasta	19	2	11	27	118	137	218	270	308	1	1	13	12	137	183	270	308	254	254	240	ERR026112_pass.fasta	ERR026112	19	1995	United Kingdom: Scotland	Europe	clinical	H39	Mather, 2015	TRUE
ERR026042_pass.fasta	19	2	11	27	118	137	183	220	254	1	1	13	12	137	183	220	254	254	254	240	ERR026042_pass.fasta	ERR026042	19	1996	United Kingdom: Scotland	Europe	environmental/other	V53	Mather, 2015	TRUE
ERR026149_pass.fasta	19	2	11	27	118	137	183	220	338	1	1	13	12	137	183	220	338	254	254	240	ERR026149_pass.fasta	ERR026149	19	1996	United Kingdom: Scotland	Europe	environmental/other	V52	Mather, 2015	TRUE
ERR026113_pass.fasta	19	2	11	27	118	137	183	271	309	1	1	13	12	137	183	220	254	254	254	240	ERR026113_pass.fasta	ERR026113	19	1996	United Kingdom: Scotland	Europe	clinical	H40	Mather, 2015	TRUE
ERR026128_pass.fasta	19	2	11	27	118	137	226	282	321	1	1	13	12	137	183	220	254	254	254	240	ERR026128_pass.fasta	ERR026128	19	1996	United Kingdom: Scotland	Europe	clinical	H54	Mather, 2015	TRUE
ERR026109_pass.fasta	19	2	11	27	118	137	215	267	305	1	1	13	12	137	183	267	305	254	254	240	ERR026109_pass.fasta	ERR026109	19	1998	United Kingdom: Scotland	Europe	clinical	H47	Mather, 2015	TRUE
ERR026097_pass.fasta	19	2	11	27	118	161	207	257	295	1	1	13	12	137	207	257	295	295	295	295	ERR026097_pass.fasta	ERR026097	19	1996	United Kingdom: Scotland	Europe	clinical	H70	Mather, 2015	TRUE
ERR026098_pass.fasta	19	2	11	27	118	162	183	258	296	1	1	13	12	137	183	258	296	296	254	240	ERR026098_pass.fasta	ERR026098	19	1994	United Kingdom: Scotland	Europe	clinical	H61	Mather, 2015	TRUE
ERR026134_pass.fasta	19	2	11	27	118	174	228	286	326	1	1	13	12	137	183	286	326	326	254	240	ERR026134_pass.fasta	ERR026134	19	1999	United Kingdom: Scotland	Europe	clinical	H79	Mather, 2015	TRUE
ERR164807_pass.fasta	19	2	11	27	118	401	524	617	669	1	1	13	12	401	207	617	669	669	295	295	ERR164807_pass.fasta	ERR164807	19	1997	United Kingdom: Scotland	Europe	clinical	H164	Mather, 2015	TRUE
ERR170606_pass.fasta	19	2	11	27	118	419	207	658	714	1	1	13	12	137	207	257	714	714	295	295	ERR170606_pass.fasta	ERR170606	19	1996	United Kingdom: Scotland	Europe	clinical	H125	Mather, 2015	TRUE
ERR026086_pass.fasta	19	2	11	27	119	137	176	248	285	1	1	13	12	137	176	248	285	285	245	240	ERR026086_pass.fasta	ERR026086	19	1996	United Kingdom: Scotland	Europe	clinical	H16	Mather, 2015	TRUE
ERR026087_pass.fasta	19	2	11	27	119	137	201	249	286	1	1	13	12	137	201	249	286	286	286	240	ERR026087_pass.fasta	ERR026087	19	1997	United Kingdom: Scotland	Europe	clinical	H17	Mather, 2015	TRUE
ERR026057_pass.fasta	19	2	11	27	122	150	173	232	266	1	1	13	12	137	173	232	266	266	240	240	ERR026057_pass.fasta	ERR026057	19	1996	United Kingdom: Scotland	Europe	environmental/other	V10	Mather, 2015	TRUE
ERR026138_pass.fasta	19	2	11	27	122	150	231	289	329	1	1	13	12	137	173	289	329	329	240	240	ERR026138_pass.fasta	ERR026138	19	1996	United Kingdom: Scotland	Europe	clinical	H73	Mather, 2015	TRUE
ERR026068_pass.fasta	19	2	11	27	124	152	195	239	274	1	1	13	124	152	195	239	274	274	274	274	ERR026068_pass.fasta	ERR026068	19	1990	United Kingdom: Scotland	Europe	clinical	H3	Mather, 2015	TRUE
ERR170586_pass.fasta	19	2	11	27	124	152	543	643	697	1	1	13	124	152	13	643	697	697	697	362	ERR170586_pass.fasta	ERR170586	19	1993	United Kingdom: Scotland	Europe	clinical	H105	Mather, 2015	TRUE
ERR028470_pass.fasta	19	2	11	27	124	152	256	321	362	1	1	13	124	152	13	321	362	362	362	362	ERR028470_pass.fasta	ERR028470	19	1998	United Kingdom: Scotland	Europe	clinical	H27	Mather, 2015	TRUE
ERR026125_pass.fasta	19	2	11	27	124	172	224	280	319	1	1	13	124	172	13	280	319	319	319	319	ERR026125_pass.fasta	ERR026125	19	1990	United Kingdom: Scotland	Europe	clinical	H51	Mather, 2015	TRUE
ERR026082_pass.fasta	19	2	11	27	125	137	175	247	284	1	1	13	12	137	173	211	284	284	240	240	ERR026082_pass.fasta	ERR026082	19	1994	United Kingdom: Scotland	Europe	clinical	H21	Mather, 2015	TRUE
ERR026100_pass.fasta	19	2	11	27	128	137	209	260	298	1	1	13	12	137	209	260	298	298	245	240	ERR026100_pass.fasta	ERR026100	19	1996	United Kingdom: Scotland	Europe	clinical	H63	Mather, 2015	TRUE
ERR026107_pass.fasta	19	2	11	27	130	166	214	265	303	1	1	13	12	166	214	265	303	303	303	303	ERR026107_pass.fasta	ERR026107	19	1994	United Kingdom: Scotland	Europe	clinical	H37	Mather, 2015	TRUE
ERR026111_pass.fasta	19	2	11	27	130	166	217	269	307	1	1	13	12	166	217	269	307	307	307	303	ERR026111_pass.fasta	ERR026111	19	1994	United Kingdom: Scotland	Europe	clinical	H38	Mather, 2015	TRUE
ERR026117_pass.fasta	19	2	11	27	131	137	183	273	312	1	1	13	12	137	183	273	312	312	254	240	ERR026117_pass.fasta	ERR026117	19	1997	United Kingdom: Scotland	Europe	clinical	H44	Mather, 2015	TRUE
ERR026122_pass.fasta	19	2	11	27	132	137	173	277	316	1	1	13	12	137	173	277	316	316	240	240	ERR026122_pass.fasta	ERR026122	19	1994	United Kingdom: Scotland	Europe	clinical	H58	Mather, 2015	TRUE
ERR026133_pass.fasta	19	2	11	27	134	137	227	285	325	1	1	13	12	137	227	285	325	325	325	240	ERR026133_pass.fasta	ERR026133	19	1996	United Kingdom: Scotland	Europe	clinical	H71	Mather, 2015	TRUE
ERR026162_pass.fasta	19	2	11	27	142	187	175	309	350	1	1	13	12	137	173	309	350	350	240	240	ERR026162_pass.fasta	ERR026162	19	1994	United Kingdom: Scotland	Europe	clinical	H95	Mather, 2015	TRUE
ERR028476_pass.fasta	19	2	11	27	147	170	261	326	368	1	1	13	147	137	173	326	368	368	368	368	ERR028476_pass.fasta	ERR028476	19	1994	United Kingdom: Scotland	Europe	clinical	H32	Mather, 2015	TRUE
ERR170583_pass.fasta	19	2	11	27	157	413	466	641	695	1	1	13	12	238	466	641	695	695	695	605	ERR170583_pass.fasta	ERR170583	19	1993	United Kingdom: Scotland	Europe	clinical	H102	Mather, 2015	TRUE
ERR164803_pass.fasta	19	2	11	27	168	229	520	613	665	1	1	13	12	229	520	613	665	665	665	414	ERR164803_pass.fasta	ERR164803	19	1997	United Kingdom: Scotland	Europe	clinical	H159	Mather, 2015	TRUE
ERR164804_pass.fasta	19	2	11	27	265	398	521	614	666	1	1	13	265	398	521	614	666	666	666	666	ERR164804_pass.fasta	ERR164804	19	1992	United Kingdom: Scotland	Europe	clinical	H160	Mather, 2015	TRUE
ERR164806_pass.fasta	19	2	11	27	266	400	523	616	668	1	1	13	266	152	13	616	668	668	668	668	ERR164806_pass.fasta	ERR164806	19	1998	United Kingdom: Scotland	Europe	clinical	H163	Mather, 2015	TRUE
ERR164820_pass.fasta	19	2	11	27	270	409	535	630	682	1	1	13	270	137	535	630	682	682	682	682	ERR164820_pass.fasta	ERR164820	19	1997	United Kingdom: Scotland	Europe	clinical	H178	Mather, 2015	TRUE
ERR164823_pass.fasta	19	2	11	27	272	410	537	632	685	1	1	13	124	152	13	632	685	685	685	362	ERR164823_pass.fasta	ERR164823	19	1998	United Kingdom: Scotland	Europe	clinical	H181	Mather, 2015	TRUE
ERR170612_pass.fasta	19	2	11	27	272	424	537	664	720	1	1	13	124	424	13	664	720	685	685	362	ERR170612_pass.fasta	ERR170612	19	1998	United Kingdom: Scotland	Europe	clinical	H131	Mather, 2015	TRUE
ERR164826_pass.fasta	19	2	11	27	274	137	539	635	688	1	1	13	12	137	539	635	688	688	688	688	ERR164826_pass.fasta	ERR164826	19	1996	United Kingdom: Scotland	Europe	clinical	H184	Mather, 2015	TRUE
ERR170578_pass.fasta	19	2	11	27	275	411	541	637	690	1	1	13	12	137	173	637	690	690	240	240	ERR170578_pass.fasta	ERR170578	19	1991	United Kingdom: Scotland	Europe	clinical	H97	Mather, 2015	TRUE
ERR170595_pass.fasta	19	2	11	27	278	137	173	648	703	1	1	13	12	137	173	648	703	703	240	240	ERR170595_pass.fasta	ERR170595	19	1995	United Kingdom: Scotland	Europe	clinical	H114	Mather, 2015	TRUE
ERR170596_pass.fasta	19	2	11	27	279	137	173	649	704	1	1	13	12	137	173	211	249	243	240	240	ERR170596_pass.fasta	ERR170596	19	1995	United Kingdom: Scotland	Europe	clinical	H115	Mather, 2015	TRUE
ERR170603_pass.fasta	19	2	11	27	280	418	175	655	711	1	1	13	12	137	173	655	711	711	240	240	ERR170603_pass.fasta	ERR170603	19	1996	United Kingdom: Scotland	Europe	clinical	H122	Mather, 2015	TRUE
ERR170609_pass.fasta	19	2	11	27	281	421	555	661	717	1	1	13	12	421	173	661	717	717	717	240	ERR170609_pass.fasta	ERR170609	19	1997	United Kingdom: Scotland	Europe	clinical	H128	Mather, 2015	TRUE
ERR170642_pass.fasta	19	2	11	27	284	137	173	687	746	1	1	13	12	137	173	687	746	746	746	240	ERR170642_pass.fasta	ERR170642	19	1995	United Kingdom: Scotland	Europe	environmental/other	V86	Mather, 2015	TRUE
ERR170632_pass.fasta	19	2	11	27	287	137	568	681	738	1	1	13	12	137	561	681	738	738	240	240	ERR170632_pass.fasta	ERR170632	19	1993	United Kingdom: Scotland	Europe	environmental/other	V76	Mather, 2015	TRUE
ERR170641_pass.fasta	19	2	11	27	288	433	571	686	745	1	1	13	12	137	571	686	745	745	745	240	ERR170641_pass.fasta	ERR170641	19	1994	United Kingdom: Scotland	Europe	environmental/other	V85	Mather, 2015	TRUE
ERR170655_pass.fasta	19	2	11	27	290	137	572	694	754	1	1	13	12	137	572	694	754	754	754	754	ERR170655_pass.fasta	ERR170655	19	1996	United Kingdom: Scotland	Europe	environmental/other	V99	Mather, 2015	TRUE
ERR026062_pass.fasta	19	2	11	82	123	151	192	235	270	1	1	82	123	151	192	235	270	270	270	270	ERR026062_pass.fasta	ERR026062	19	1991	United Kingdom: Scotland	Europe	environmental/other	V5	Mather, 2015	TRUE
ERR026064_pass.fasta	19	2	11	83	115	137	194	237	272	1	1	13	12	137	173	237	272	272	240	240	ERR026064_pass.fasta	ERR026064	19	1993	United Kingdom: Scotland	Europe	environmental/other	V23	Mather, 2015	TRUE
ERR026079_pass.fasta	19	2	11	84	115	137	200	246	283	1	1	13	12	137	200	246	283	283	240	240	ERR026079_pass.fasta	ERR026079	19	1996	United Kingdom: Scotland	Europe	clinical	H10	Mather, 2015	TRUE
ERR170648_pass.fasta	19	2	11	84	289	137	173	691	750	1	1	13	12	137	173	691	750	243	240	240	ERR170648_pass.fasta	ERR170648	19	1995	United Kingdom: Scotland	Europe	environmental/other	V92	Mather, 2015	TRUE
ERR026091_pass.fasta	19	2	11	85	115	137	203	252	290	1	1	85	12	137	173	252	290	290	290	240	ERR026091_pass.fasta	ERR026091	19	1995	United Kingdom: Scotland	Europe	clinical	H19	Mather, 2015	TRUE
ERR026094_pass.fasta	19	2	11	86	118	158	204	254	292	1	1	86	12	137	204	254	292	292	292	240	ERR026094_pass.fasta	ERR026094	19	1997	United Kingdom: Scotland	Europe	clinical	H60	Mather, 2015	TRUE
ERR026118_pass.fasta	19	2	11	88	118	137	220	274	313	1	1	13	12	137	183	274	313	313	254	240	ERR026118_pass.fasta	ERR026118	19	1997	United Kingdom: Scotland	Europe	clinical	H45	Mather, 2015	TRUE
ERR026123_pass.fasta	19	2	11	89	118	171	222	278	317	1	1	13	12	137	222	278	317	317	317	240	ERR026123_pass.fasta	ERR026123	19	1996	United Kingdom: Scotland	Europe	clinical	H59	Mather, 2015	TRUE
ERR026124_pass.fasta	19	2	11	90	133	137	223	279	318	1	1	13	12	137	173	279	318	318	318	240	ERR026124_pass.fasta	ERR026124	19	1997	United Kingdom: Scotland	Europe	clinical	H50	Mather, 2015	TRUE
ERR026136_pass.fasta	19	2	11	92	115	175	229	287	327	1	1	13	12	137	229	287	327	327	240	240	ERR026136_pass.fasta	ERR026136	19	1999	United Kingdom: Scotland	Europe	clinical	H81	Mather, 2015	TRUE
ERR026141_pass.fasta	19	2	11	93	135	137	223	292	332	1	1	93	12	137	173	292	332	332	318	240	ERR026141_pass.fasta	ERR026141	19	1999	United Kingdom: Scotland	Europe	clinical	H76	Mather, 2015	TRUE
ERR026144_pass.fasta	19	2	11	94	136	178	232	294	334	1	1	13	124	178	232	294	334	334	334	334	ERR026144_pass.fasta	ERR026144	19	1999	United Kingdom: Scotland	Europe	clinical	H78	Mather, 2015	TRUE
ERR164802_pass.fasta	19	2	11	105	115	397	519	612	664	1	1	13	12	137	519	612	664	664	664	240	ERR164802_pass.fasta	ERR164802	19	1995	United Kingdom: Scotland	Europe	clinical	H158	Mather, 2015	TRUE
ERR170579_pass.fasta	19	2	11	105	115	412	173	638	691	1	1	13	12	137	173	638	691	691	240	240	ERR170579_pass.fasta	ERR170579	19	1991	United Kingdom: Scotland	Europe	clinical	H98	Mather, 2015	TRUE
ERR164800_pass.fasta	19	2	11	145	238	395	517	610	662	1	1	145	12	395	517	610	662	662	662	662	ERR164800_pass.fasta	ERR164800	19	1998	United Kingdom: Scotland	Europe	clinical	H156	Mather, 2015	TRUE
ERR164801_pass.fasta	19	2	11	145	238	396	518	611	663	1	1	145	12	396	518	611	663	663	663	663	ERR164801_pass.fasta	ERR164801	19	1992	United Kingdom: Scotland	Europe	clinical	THAILAND	Mather, 2015	TRUE
ERR164805_pass.fasta	19	2	11	154	124	399	522	615	667	1	1	13	124	399	522	615	667	667	667	667	ERR164805_pass.fasta	ERR164805	19	1999	United Kingdom: Scotland	Europe	clinical	H161	Mather, 2015	TRUE
ERR164818_pass.fasta	19	2	11	156	268	407	533	628	680	1	1	13	268	407	533	626	678	678	678	678	ERR164818_pass.fasta	ERR164818	19	1993	United Kingdom: Scotland	Europe	clinical	H176	Mather, 2015	TRUE
ERR164816_pass.fasta	19	2	11	156	268	407	533	626	678	1	1	13	268	407	533	626	678	678	678	678	ERR164816_pass.fasta	ERR164816	19	1995	United Kingdom: Scotland	Europe	clinical	H174	Mather, 2015	TRUE
ERR164817_pass.fasta	19	2	11	156	268	407	533	627	679	1	1	13	268	407	533	626	678	678	678	678	ERR164817_pass.fasta	ERR164817	19	1995	United Kingdom: Scotland	Europe	clinical	H175	Mather, 2015	TRUE
ERR170585_pass.fasta	19	2	11	156	276	414	542	642	696	1	1	13	276	414	533	642	696	696	696	678	ERR170585_pass.fasta	ERR170585	19	1993	United Kingdom: Scotland	Europe	clinical	H104	Mather, 2015	TRUE
ERR170599_pass.fasta	19	2	11	158	115	137	549	651	707	1	1	158	12	137	173	651	707	707	707	240	ERR170599_pass.fasta	ERR170599	19	1995	United Kingdom: Scotland	Europe	clinical	H118	Mather, 2015	TRUE
ERR170616_pass.fasta	19	2	11	159	283	137	176	668	724	1	1	13	12	137	173	668	724	724	245	240	ERR170616_pass.fasta	ERR170616	19	1998	United Kingdom: Scotland	Europe	clinical	H135	Mather, 2015	TRUE
ERR170617_pass.fasta	19	2	11	160	284	426	560	669	725	1	1	13	12	137	560	669	725	725	725	725	ERR170617_pass.fasta	ERR170617	19	1999	United Kingdom: Scotland	Europe	clinical	H136	Mather, 2015	TRUE
ERR170664_pass.fasta	19	2	11	162	115	437	577	700	761	1	1	13	12	137	173	700	761	761	761	240	ERR170664_pass.fasta	ERR170664	19	1998	United Kingdom: Scotland	Europe	environmental/other	V108	Mather, 2015	TRUE
ERR026137_pass.fasta	19	2	11	27	115	137	230	288	328	1	1	13	12	137	230	288	328	328	328	328	ERR026137_pass.fasta	ERR026137	19	2001	United Kingdom: Scotland	Europe	clinical	H72	Mather, 2015	TRUE
ERR170667_pass.fasta	19	2	11	27	115	137	579	702	764	1	1	13	12	137	173	702	764	764	240	240	ERR170667_pass.fasta	ERR170667	19	2001	United Kingdom: Scotland	Europe	environmental/other	V111	Mather, 2015	TRUE
ERR026023_pass.fasta	19	2	11	27	115	137	174	208	241	1	1	13	12	137	174	208	241	241	241	240	ERR026023_pass.fasta	ERR026023	19	2003	United Kingdom: Scotland	Europe	environmental/other	V16	Mather, 2015	TRUE
ERR028472_pass.fasta	19	2	11	27	115	137	230	288	364	1	1	13	12	137	230	288	364	364	328	328	ERR028472_pass.fasta	ERR028472	19	2004	United Kingdom: Scotland	Europe	clinical	H29	Mather, 2015	TRUE
ERR170623_pass.fasta	19	2	11	27	115	137	564	675	731	1	1	13	12	137	173	675	731	731	731	240	ERR170623_pass.fasta	ERR170623	19	2004	United Kingdom: Scotland	Europe	clinical	H142	Mather, 2015	TRUE
ERR170671_pass.fasta	19	2	11	27	115	137	582	705	767	1	1	13	12	137	582	705	767	767	767	767	ERR170671_pass.fasta	ERR170671	19	2005	United Kingdom: Scotland	Europe	clinical	H143	Mather, 2015	TRUE
ERR170672_pass.fasta	19	2	11	27	115	137	583	706	768	1	1	13	12	137	583	706	768	768	768	240	ERR170672_pass.fasta	ERR170672	19	2005	United Kingdom: Scotland	Europe	clinical	H144	Mather, 2015	TRUE
ERR164797_pass.fasta	19	2	11	27	115	137	175	211	660	1	1	13	12	137	173	211	660	660	240	240	ERR164797_pass.fasta	ERR164797	19	2009	United Kingdom: Scotland	Europe	environmental/other	V125	Mather, 2015	TRUE
ERR164792_pass.fasta	19	2	11	27	115	141	513	606	656	1	1	13	12	141	179	606	656	248	248	240	ERR164792_pass.fasta	ERR164792	19	2007	United Kingdom: Scotland	Europe	environmental/other	V120	Mather, 2015	TRUE
ERR026052_pass.fasta	19	2	11	27	115	148	188	228	262	1	1	13	12	137	188	228	262	262	262	262	ERR026052_pass.fasta	ERR026052	19	2003	United Kingdom: Scotland	Europe	environmental/other	V65	Mather, 2015	TRUE
ERR170619_pass.fasta	19	2	11	27	115	155	173	671	727	1	1	13	12	155	173	243	727	727	279	240	ERR170619_pass.fasta	ERR170619	19	2000	United Kingdom: Scotland	Europe	clinical	H138	Mather, 2015	TRUE
ERR026104_pass.fasta	19	2	11	27	115	164	212	263	301	1	1	13	12	137	212	263	301	301	301	240	ERR026104_pass.fasta	ERR026104	19	2002	United Kingdom: Scotland	Europe	clinical	H66	Mather, 2015	TRUE
ERR164783_pass.fasta	19	2	11	27	115	390	507	599	649	1	1	13	12	390	179	599	649	649	649	240	ERR164783_pass.fasta	ERR164783	19	2009	United Kingdom: Scotland	Europe	clinical	H151	Mather, 2015	TRUE
ERR170670_pass.fasta	19	2	11	27	115	439	581	704	766	1	1	13	12	137	581	704	766	766	766	766	ERR170670_pass.fasta	ERR170670	19	2004	United Kingdom: Scotland	Europe	environmental/other	V114	Mather, 2015	TRUE
ERR026165_pass.fasta	19	2	11	27	118	161	248	312	353	1	1	13	12	137	248	312	353	353	353	353	ERR026165_pass.fasta	ERR026165	19	2002	United Kingdom: Scotland	Europe	clinical	H88	Mather, 2015	TRUE
ERR164788_pass.fasta	19	2	11	27	118	181	511	603	653	1	1	13	12	181	183	603	653	652	646	337	ERR164788_pass.fasta	ERR164788	19	2005	United Kingdom: Scotland	Europe	environmental/other	V116	Mather, 2015	TRUE
ERR164790_pass.fasta	19	2	11	27	118	181	510	605	655	1	1	13	12	181	183	602	655	652	646	337	ERR164790_pass.fasta	ERR164790	19	2006	United Kingdom: Scotland	Europe	environmental/other	V118	Mather, 2015	TRUE
ERR164791_pass.fasta	19	2	11	27	118	181	510	605	655	1	1	13	12	181	183	602	655	652	646	337	ERR164791_pass.fasta	ERR164791	19	2006	United Kingdom: Scotland	Europe	environmental/other	V119	Mather, 2015	TRUE
ERR164780_pass.fasta	19	2	11	27	118	181	504	596	646	1	1	13	12	181	504	596	646	646	646	337	ERR164780_pass.fasta	ERR164780	19	2008	United Kingdom: Scotland	Europe	clinical	H148	Mather, 2015	TRUE
ERR164794_pass.fasta	19	2	11	27	118	181	515	608	658	1	1	13	12	181	183	608	658	658	646	337	ERR164794_pass.fasta	ERR164794	19	2008	United Kingdom: Scotland	Europe	environmental/other	V122	Mather, 2015	TRUE
ERR164787_pass.fasta	19	2	11	27	118	393	510	602	652	1	1	13	12	181	183	602	652	652	646	337	ERR164787_pass.fasta	ERR164787	19	2005	United Kingdom: Scotland	Europe	environmental/other	V115	Mather, 2015	TRUE
ERR164789_pass.fasta	19	2	11	27	118	394	512	604	654	1	1	13	12	394	512	604	654	654	654	337	ERR164789_pass.fasta	ERR164789	19	2005	United Kingdom: Scotland	Europe	environmental/other	V117	Mather, 2015	TRUE
ERR028469_pass.fasta	19	2	11	27	146	191	255	320	361	1	1	13	124	152	13	320	361	361	361	361	ERR028469_pass.fasta	ERR028469	19	2003	United Kingdom: Scotland	Europe	clinical	H36	Mather, 2015	TRUE
ERR170622_pass.fasta	19	2	11	27	189	430	348	674	730	1	1	13	12	137	267	674	730	730	730	240	ERR170622_pass.fasta	ERR170622	19	2003	United Kingdom: Scotland	Europe	clinical	H141	Mather, 2015	TRUE
ERR164781_pass.fasta	19	2	11	27	261	388	505	597	647	1	1	13	261	210	505	597	647	647	647	647	ERR164781_pass.fasta	ERR164781	19	2008	United Kingdom: Scotland	Europe	clinical	H149	Mather, 2015	TRUE
ERR164782_pass.fasta	19	2	11	27	262	389	506	598	648	1	1	13	12	137	173	598	648	648	648	648	ERR164782_pass.fasta	ERR164782	19	2009	United Kingdom: Scotland	Europe	clinical	H150	Mather, 2015	TRUE
ERR164786_pass.fasta	19	2	11	27	263	392	509	601	651	1	1	13	12	392	509	601	651	651	651	651	ERR164786_pass.fasta	ERR164786	19	2011	United Kingdom: Scotland	Europe	clinical	H154	Mather, 2015	TRUE
ERR164793_pass.fasta	19	2	11	27	264	181	514	607	657	1	1	13	12	181	514	607	657	657	657	337	ERR164793_pass.fasta	ERR164793	19	2008	United Kingdom: Scotland	Europe	environmental/other	V121	Mather, 2015	TRUE
ERR164795_pass.fasta	19	2	11	27	264	181	514	607	657	1	1	13	12	181	514	607	657	657	657	337	ERR164795_pass.fasta	ERR164795	19	2008	United Kingdom: Scotland	Europe	environmental/other	V123	Mather, 2015	TRUE
ERR164796_pass.fasta	19	2	11	27	264	181	514	607	659	1	1	13	12	181	514	607	657	657	657	337	ERR164796_pass.fasta	ERR164796	19	2009	United Kingdom: Scotland	Europe	environmental/other	V124	Mather, 2015	TRUE
ERR164798_pass.fasta	19	2	11	27	264	181	516	609	661	1	1	13	12	181	514	607	661	661	657	337	ERR164798_pass.fasta	ERR164798	19	2010	United Kingdom: Scotland	Europe	environmental/other	V126	Mather, 2015	TRUE
ERR164824_pass.fasta	19	2	11	27	273	137	538	633	686	1	1	13	12	137	538	633	686	686	686	686	ERR164824_pass.fasta	ERR164824	19	2003	United Kingdom: Scotland	Europe	clinical	H182	Mather, 2015	TRUE
ERR170669_pass.fasta	19	2	11	27	278	438	580	703	765	1	1	13	12	137	173	703	765	765	765	765	ERR170669_pass.fasta	ERR170669	19	2003	United Kingdom: Scotland	Europe	environmental/other	V113	Mather, 2015	TRUE
ERR170618_pass.fasta	19	2	11	27	285	427	561	670	726	1	1	13	285	137	561	670	726	726	240	240	ERR170618_pass.fasta	ERR170618	19	2000	United Kingdom: Scotland	Europe	clinical	H137	Mather, 2015	TRUE
ERR170621_pass.fasta	19	2	11	27	286	429	563	673	729	1	1	13	12	137	563	673	729	729	729	240	ERR170621_pass.fasta	ERR170621	19	2002	United Kingdom: Scotland	Europe	clinical	H140	Mather, 2015	TRUE
ERR028471_pass.fasta	19	2	11	87	115	159	257	322	363	1	1	13	12	137	257	322	363	363	363	293	ERR028471_pass.fasta	ERR028471	19	2000	United Kingdom: Scotland	Europe	clinical	H28	Mather, 2015	TRUE
ERR026095_pass.fasta	19	2	11	87	126	159	205	255	293	1	1	13	12	137	205	255	293	293	293	293	ERR026095_pass.fasta	ERR026095	19	2001	United Kingdom: Scotland	Europe	clinical	H68	Mather, 2015	TRUE
ERR026126_pass.fasta	19	2	11	91	115	137	225	281	320	1	1	13	12	13	225	281	320	320	320	320	ERR026126_pass.fasta	ERR026126	19	2002	United Kingdom: Scotland	Europe	clinical	H52	Mather, 2015	TRUE
ERR170668_pass.fasta	19	2	11	91	115	137	225	281	320	1	1	13	12	13	225	281	320	320	320	320	ERR170668_pass.fasta	ERR170668	19	2002	United Kingdom: Scotland	Europe	environmental/other	V112	Mather, 2015	TRUE
ERR164779_pass.fasta	19	2	11	100	260	387	503	595	645	1	1	13	12	202	503	595	645	645	645	645	ERR164779_pass.fasta	ERR164779	19	2007	United Kingdom: Scotland	Europe	clinical	H147	Mather, 2015	TRUE
ERR164785_pass.fasta	19	2	11	153	115	391	508	600	650	1	1	13	12	137	508	600	650	650	650	240	ERR164785_pass.fasta	ERR164785	19	2010	United Kingdom: Scotland	Europe	clinical	H153	Mather, 2015	TRUE
ERR164814_pass.fasta	19	2	11	155	21	34	531	624	676	1	1	13	12	34	531	624	676	676	676	676	ERR164814_pass.fasta	ERR164814	19	2002	United Kingdom: Scotland	Europe	clinical	H172	Mather, 2015	TRUE
ERR170620_pass.fasta	19	2	11	161	115	428	562	672	728	1	1	13	12	428	562	672	728	728	728	728	ERR170620_pass.fasta	ERR170620	19	2001	United Kingdom: Scotland	Europe	clinical	H139	Mather, 2015	TRUE
ERR232501_pass.fasta	19	2	11	27	331	533	176	853	920	1	1	13	331	13	173	853	920	920	920	920	ERR232501_pass.fasta	ERR232501	19	2004	United Kingdom: Wales	Europe	environmental/other	S2892_04	Mather, 2015	TRUE
ERR232504_pass.fasta	19	2	11	91	115	137	225	281	320	1	1	13	12	13	225	281	320	320	320	320	ERR232504_pass.fasta	ERR232504	19	2004	United Kingdom: Wales	Europe	environmental/other	S3413_04	Mather, 2015	TRUE
ERR232502_pass.fasta	19	2	11	153	115	137	695	854	921	1	1	13	12	13	508	854	921	921	921	240	ERR232502_pass.fasta	ERR232502	19	2003	United Kingdom: Wales	Europe	environmental/other	S3170_03	Mather, 2015	TRUE
ERR1040727_pass.fasta	19	2	11	27	115	386	502	593	643	1	1	13	12	386	502	593	643	643	643	643	ERR1040727_pass.fasta	ERR1040727	19	1999	United States	North America	clinical	US_WA_H9144_human_08-11-99	Leekitcharoenphon, 2016	TRUE
ERR1040723_pass.fasta	19	2	11	27	256	382	498	589	639	1	1	13	12	34	498	589	639	639	639	639	ERR1040723_pass.fasta	ERR1040723	19	1995	United States	North America	clinical	US_NY_G10215_human_15-01-95	Leekitcharoenphon, 2016	TRUE
ERR1040726_pass.fasta	19	2	11	27	258	385	501	592	642	1	1	13	12	34	13	592	642	642	642	642	ERR1040726_pass.fasta	ERR1040726	19	1997	United States	North America	clinical	US_TN_H3585_human_25-04-97	Leekitcharoenphon, 2016	TRUE
ERR1040720_pass.fasta	19	2	11	151	253	379	495	586	636	1	1	13	253	379	495	586	636	636	636	636	ERR1040720_pass.fasta	ERR1040720	19	1998	United States	North America	clinical	US_KS_AM03504_human_03-06-98	Leekitcharoenphon, 2016	TRUE
ERR1040717_pass.fasta	19	2	11	27	251	376	492	583	633	1	1	13	12	137	492	583	633	633	633	240	ERR1040717_pass.fasta	ERR1040717	19	2002	United States	North America	clinical	US_ID_J1443_human_18-05-02	Leekitcharoenphon, 2016	TRUE
ERR1040722_pass.fasta	19	2	11	27	255	381	497	588	638	1	1	13	255	381	497	588	638	638	638	638	ERR1040722_pass.fasta	ERR1040722	19	2004	United States	North America	environmental/other	US_NC_35170_cattle_07-04	Leekitcharoenphon, 2016	TRUE
ERR1040725_pass.fasta	19	2	11	27	257	384	500	591	641	1	1	13	12	384	500	591	641	641	641	641	ERR1040725_pass.fasta	ERR1040725	19	2000	United States	North America	clinical	US_SC_H9400_human_06-03-00	Leekitcharoenphon, 2016	TRUE
ERR1040719_pass.fasta	19	2	11	105	115	378	494	585	635	1	1	13	12	377	173	585	635	635	635	240	ERR1040719_pass.fasta	ERR1040719	19	2005	United States	North America	clinical	US_ID_K2945_human_Westmead_16-11-05	Leekitcharoenphon, 2016	TRUE
ERR1040718_pass.fasta	19	2	11	105	252	377	493	584	634	1	1	13	12	377	173	584	634	634	634	240	ERR1040718_pass.fasta	ERR1040718	19	2004	United States	North America	clinical	US_ID_K0433_human_14-02-04	Leekitcharoenphon, 2016	TRUE
ERR1040721_pass.fasta	19	2	11	152	254	380	496	587	637	1	1	13	12	380	496	587	637	637	637	637	ERR1040721_pass.fasta	ERR1040721	19	2003	United States	North America	environmental/other	US_NC_30146_chicken_2003	Leekitcharoenphon, 2016	TRUE
ERR1040442_pass.fasta	19	18	11	27	115	197	266	331	373	1	1	13	12	197	266	331	373	373	373	373	ERR1040442_pass.fasta	ERR1040442	19	2000	Austria	Europe	clinical	AT_00_00000016_human_04-01-00	Leekitcharoenphon, 2016	TRUE
ERR164813_pass.fasta	19	18	11	27	115	406	530	623	675	1	1	13	12	137	266	623	675	675	373	373	ERR164813_pass.fasta	ERR164813	19	1998	ITALY	Europe	clinical	ITALY	Mather, 2015	TRUE
ERR1040643_pass.fasta	19	18	11	27	218	318	423	511	560	1	1	13	12	318	423	511	560	560	560	560	ERR1040643_pass.fasta	ERR1040643	19	2007	Luxembourg	Europe	clinical	LU_C071908_human_26-10-07	Leekitcharoenphon, 2016	TRUE
ERR1040614_pass.fasta	19	19	11	27	206	302	400	484	533	1	1	13	175	137	400	484	533	533	533	533	ERR1040614_pass.fasta	ERR1040614	19	2006	Ireland	Europe	environmental/other	IE_S06_000058_pig_2006	Leekitcharoenphon, 2016	TRUE
ERR1040649_pass.fasta	19	20	11	134	222	324	429	517	566	1	1	13	12	315	429	517	566	566	566	566	ERR1040649_pass.fasta	ERR1040649	19	2006	Luxembourg	Europe	environmental/other	LU_F060114_pig_10-07-06	Leekitcharoenphon, 2016	TRUE
ERR1040655_pass.fasta	19	21	11	27	115	223	435	523	572	1	1	13	12	137	435	523	572	572	572	572	ERR1040655_pass.fasta	ERR1040655	19	2005	Netherlands	Europe	clinical	NL_129_52_human_2005	Leekitcharoenphon, 2016	TRUE
ERR1040664_pass.fasta	19	22	11	27	229	334	443	532	581	1	1	13	12	137	441	532	581	581	581	579	ERR1040664_pass.fasta	ERR1040664	19	2008	Netherlands	Europe	environmental/other	NL_238_65_pig_2008	Leekitcharoenphon, 2016	TRUE
ERR170611_pass.fasta	19	23	11	27	282	423	557	663	719	1	1	13	12	137	557	663	719	719	719	719	ERR170611_pass.fasta	ERR170611	19	1997	United Kingdom: Scotland	Europe	clinical	H130	Mather, 2015	TRUE
ERR211840_pass.fasta	19	28	11	174	21	502	656	810	875	1	1	13	12	502	656	810	875	875	875	875	ERR211840_pass.fasta	ERR211840	19	2001	Canada	North America	clinical	CH3	Mather, 2015	TRUE
ERR211848_pass.fasta	19	29	11	119	322	506	662	817	882	1	1	13	12	506	662	817	882	882	882	882	ERR211848_pass.fasta	ERR211848	19	2001	Canada	North America	clinical	CH11	Mather, 2015	TRUE
ERR232511_pass.fasta	19	30	11	27	335	538	702	861	928	1	1	13	12	13	702	861	928	928	928	928	ERR232511_pass.fasta	ERR232511	19	2003	United Kingdom: England	Europe	environmental/other	S549_03	Mather, 2015	TRUE
ERR1040637_pass.fasta	2082	2	11	27	209	307	405	490	539	1	1	13	12	137	267	490	539	539	539	240	ERR1040637_pass.fasta	ERR1040637	2082	2005	Israel	Asia	clinical	IL_94673_human_2005	Leekitcharoenphon, 2016	TRUE
ERR1040621_pass.fasta	2082	2	11	27	209	307	405	490	539	1	1	13	12	137	267	490	539	539	539	240	ERR1040621_pass.fasta	ERR1040621	2082	2006	Israel	Asia	clinical	IL_100668_human_2006	Leekitcharoenphon, 2016	TRUE
ERR1040624_pass.fasta	2082	2	11	27	211	307	405	493	542	1	1	13	12	137	405	493	542	542	542	240	ERR1040624_pass.fasta	ERR1040624	2082	2000	Israel	Asia	environmental/other	IL_1166_poultry_2000	Leekitcharoenphon, 2016	TRUE
ERR1040631_pass.fasta	2082	2	11	133	209	307	412	500	549	1	1	13	12	137	267	500	549	549	549	240	ERR1040631_pass.fasta	ERR1040631	2082	2001	Israel	Asia	clinical	IL_67560_human_2001	Leekitcharoenphon, 2016	TRUE
ERR164825_pass.fasta	2082	2	11	27	115	137	409	634	687	1	1	13	12	137	267	634	687	687	544	240	ERR164825_pass.fasta	ERR164825	2082	1997	United Kingdom: Scotland	Europe	clinical	H183	Mather, 2015	TRUE
ERR026017_pass.fasta	19	2	52	76	112	134	170	204	237	1	1	76	112	134	170	204	237	237	237	237	ERR026017_pass.fasta	ERR026017	19	1991	United Kingdom: Scotland	Europe	environmental/other	V21	Mather, 2015	FALSE
ERR026018_pass.fasta	19	16	53	77	113	135	171	205	238	1	1	77	113	135	171	205	238	238	238	238	ERR026018_pass.fasta	ERR026018	19	1994	United Kingdom: Scotland	Europe	environmental/other	V22	Mather, 2015	FALSE
ERR026044_pass.fasta	19	16	53	79	113	135	184	222	256	1	1	79	113	135	184	222	256	256	256	238	ERR026044_pass.fasta	ERR026044	19	1991	United Kingdom: Scotland	Europe	clinical	H1	Mather, 2015	FALSE
ERR026059_pass.fasta	19	16	53	80	113	135	191	234	268	1	1	77	113	135	191	234	268	268	257	238	ERR026059_pass.fasta	ERR026059	19	1990	United Kingdom: Scotland	Europe	environmental/other	V2	Mather, 2015	FALSE
ERR026045_pass.fasta	19	16	53	80	113	135	185	223	257	1	1	77	113	135	185	223	257	257	257	238	ERR026045_pass.fasta	ERR026045	19	1992	United Kingdom: Scotland	Europe	clinical	H2	Mather, 2015	FALSE
ERR026055_pass.fasta	19	16	53	80	121	149	190	230	264	1	1	77	113	149	190	230	264	264	264	264	ERR026055_pass.fasta	ERR026055	19	1994	United Kingdom: Scotland	Europe	environmental/other	V1	Mather, 2015	FALSE
ERR026039_pass.fasta	19	2	54	78	117	143	181	218	252	1	1	78	117	143	181	218	252	252	252	252	ERR026039_pass.fasta	ERR026039	19	1994	United Kingdom: Scotland	Europe	environmental/other	V35	Mather, 2015	FALSE
ERR028474_pass.fasta	19	2	54	95	117	192	259	324	366	1	1	95	117	192	259	324	366	366	366	366	ERR028474_pass.fasta	ERR028474	19	1991	United Kingdom: Scotland	Europe	clinical	H31	Mather, 2015	FALSE
ERR026043_pass.fasta	19	2	55	27	119	137	176	221	255	1	1	13	12	137	176	221	255	255	245	240	ERR026043_pass.fasta	ERR026043	19	1997	United Kingdom: Scotland	Europe	environmental/other	V67	Mather, 2015	TRUE
ERR232503_pass.fasta	19	2	56	179	332	534	696	855	922	1	1	13	12	13	696	855	922	922	922	922	ERR232503_pass.fasta	ERR232503	19	2002	United Kingdom: England	Europe	environmental/other	S5250_02	Mather, 2015	FALSE
ERR170613_pass.fasta	19	2	56	81	115	425	558	665	721	1	1	13	12	137	173	665	721	721	261	240	ERR170613_pass.fasta	ERR170613	19	1998	United Kingdom: Scotland	Europe	clinical	H132	Mather, 2015	TRUE
ERR026051_pass.fasta	19	2	56	81	120	147	175	227	261	1	1	13	12	137	173	227	261	261	261	240	ERR026051_pass.fasta	ERR026051	19	1999	United Kingdom: Scotland	Europe	environmental/other	V63	Mather, 2015	FALSE
ERR026110_pass.fasta	19	2	57	27	115	167	216	268	306	1	1	13	12	167	173	268	306	306	306	240	ERR026110_pass.fasta	ERR026110	19	1997	United Kingdom: Scotland	Europe	clinical	H48	Mather, 2015	TRUE
ERR026116_pass.fasta	19	2	58	27	115	168	219	272	311	1	1	13	12	137	219	272	311	311	311	311	ERR026116_pass.fasta	ERR026116	19	1996	United Kingdom: Scotland	Europe	clinical	H43	Mather, 2015	TRUE
ERR026146_pass.fasta	19	17	59	95	137	179	233	295	335	1	1	95	137	143	233	295	335	335	335	335	ERR026146_pass.fasta	ERR026146	19	1994	United Kingdom: Scotland	Europe	environmental/other	V42	Mather, 2015	FALSE
ERR1040444_pass.fasta	19	2	61	27	115	199	268	333	375	1	1	13	12	199	268	333	375	375	375	375	ERR1040444_pass.fasta	ERR1040444	19	2001	Austria	Europe	clinical	AT_01_00000002_human_02-01-01	Leekitcharoenphon, 2016	TRUE
ERR1040524_pass.fasta	19	2	61	27	115	257	341	410	452	1	1	13	12	257	341	410	452	452	452	375	ERR1040524_pass.fasta	ERR1040524	19	2005	Denmark	Europe	environmental/other	DK_2005-60-2171-1_cattle_20-12-05	Leekitcharoenphon, 2016	TRUE
ERR1040499_pass.fasta	19	2	61	27	115	199	317	385	427	1	1	13	12	199	317	385	427	375	375	375	ERR1040499_pass.fasta	ERR1040499	19	2001	Germany	Europe	clinical	DE_01-02121_human_03-08-01	Leekitcharoenphon, 2016	TRUE
ERR1040671_pass.fasta	19	2	61	27	115	199	450	539	588	1	1	13	12	199	268	333	375	375	375	375	ERR1040671_pass.fasta	ERR1040671	19	2002	Netherlands	Europe	clinical	NL_51.17_human_2002	Leekitcharoenphon, 2016	TRUE
ERR164821_pass.fasta	19	2	61	27	115	199	450	539	683	1	1	13	12	199	268	333	375	375	375	375	ERR164821_pass.fasta	ERR164821	19	2001	TURKEY	Asia	clinical	TURKEYb	Mather, 2015	TRUE
ERR1040460_pass.fasta	19	2	62	27	115	212	283	348	390	1	1	13	12	212	283	348	390	390	390	390	ERR1040460_pass.fasta	ERR1040460	19	2008	Austria	Europe	environmental/other	AT_08_00000084_pig_10-01-08	Leekitcharoenphon, 2016	TRUE
ERR1040463_pass.fasta	19	2	62	27	115	212	283	348	390	1	1	13	12	212	283	348	390	390	390	390	ERR1040463_pass.fasta	ERR1040463	19	2009	Austria	Europe	environmental/other	AT_09_00000505_pig_26-02-09	Leekitcharoenphon, 2016	TRUE
ERR1040469_pass.fasta	19	2	62	27	115	212	291	356	398	1	1	13	12	212	283	348	398	390	390	390	ERR1040469_pass.fasta	ERR1040469	19	2010	Austria	Europe	environmental/other	AT_MRS_10_00317_pig_09-02-10	Leekitcharoenphon, 2016	TRUE
ERR1040519_pass.fasta	19	2	62	115	115	254	336	405	447	1	1	115	12	254	336	405	447	447	447	447	ERR1040519_pass.fasta	ERR1040519	19	2011	Germany	Europe	environmental/other	DE_11-03381_poultry_12-09-11	Leekitcharoenphon, 2016	TRUE
ERR1040461_pass.fasta	19	2	63	103	115	213	284	349	391	1	1	103	12	213	284	349	391	391	391	391	ERR1040461_pass.fasta	ERR1040461	19	2009	Austria	Europe	clinical	AT_09_00000077_human_13-01-09	Leekitcharoenphon, 2016	TRUE
ERR1040562_pass.fasta	19	2	64	27	193	276	368	439	484	1	1	13	12	276	368	439	484	484	484	484	ERR1040562_pass.fasta	ERR1040562	19	2001	Denmark	Europe	environmental/other	DK_7320155_cattle_15-01-01	Leekitcharoenphon, 2016	TRUE
ERR1040573_pass.fasta	19	2	64	27	193	276	368	449	495	1	1	13	12	276	368	449	495	484	484	484	ERR1040573_pass.fasta	ERR1040573	19	2002	Denmark	Europe	environmental/other	DK_7420038_swine_03-01-02	Leekitcharoenphon, 2016	TRUE
ERR1040576_pass.fasta	19	2	64	27	194	276	368	452	498	1	1	13	12	276	368	452	498	498	484	484	ERR1040576_pass.fasta	ERR1040576	19	2002	Denmark	Europe	environmental/other	DK_7420512_cattle_19-02-02	Leekitcharoenphon, 2016	TRUE
ERR1040521_pass.fasta	19	2	64	27	183	255	338	407	449	1	1	13	12	255	13	407	449	449	449	449	ERR1040521_pass.fasta	ERR1040521	19	1998	Germany	Europe	environmental/other	DE_99_00116_pig_10-12-98	Leekitcharoenphon, 2016	TRUE
ERR1040502_pass.fasta	19	2	64	109	172	240	320	388	430	1	1	13	172	240	320	388	430	430	430	430	ERR1040502_pass.fasta	ERR1040502	19	2003	Germany	Europe	environmental/other	DE_03_01337_pig_19-05-03	Leekitcharoenphon, 2016	FALSE
ERR1040506_pass.fasta	19	2	65	112	115	244	324	392	434	1	1	13	12	137	324	392	434	434	434	434	ERR1040506_pass.fasta	ERR1040506	19	2005	Germany	Europe	environmental/other	DE_05_00346_pig_04-01-05	Leekitcharoenphon, 2016	TRUE
ERR1040511_pass.fasta	19	2	66	114	115	247	329	397	439	1	1	114	12	247	329	397	439	439	439	439	ERR1040511_pass.fasta	ERR1040511	19	2007	Germany	Europe	clinical	DE_07_02884_human_25-07-07	Leekitcharoenphon, 2016	TRUE
ERR1040513_pass.fasta	19	2	67	27	179	249	331	399	441	1	1	13	12	249	331	399	441	441	441	441	ERR1040513_pass.fasta	ERR1040513	19	2007	Germany	Europe	environmental/other	DE_07-01640_poultry_21-05-07	Leekitcharoenphon, 2016	TRUE
ERR1040515_pass.fasta	19	2	68	27	181	251	333	401	443	1	1	13	181	137	333	401	443	443	443	443	ERR1040515_pass.fasta	ERR1040515	19	2008	Germany	Europe	environmental/other	DE_08-03428_poultry_18-08-08	Leekitcharoenphon, 2016	TRUE
ERR1040516_pass.fasta	19	2	69	27	115	137	176	402	444	1	1	13	12	137	173	402	444	444	444	240	ERR1040516_pass.fasta	ERR1040516	19	2008	Germany	Europe	environmental/other	DE_08-04639_pig_25-09-08	Leekitcharoenphon, 2016	TRUE
ERR211852_pass.fasta	19	2	70	119	188	510	666	821	886	1	1	13	12	271	666	821	886	886	886	886	ERR211852_pass.fasta	ERR211852	19	2001	Canada	North America	clinical	CH15	Mather, 2015	FALSE
ERR211859_pass.fasta	19	2	70	119	188	516	673	828	893	1	1	13	12	271	673	828	893	893	893	893	ERR211859_pass.fasta	ERR211859	19	2001	Canada	North America	clinical	CH22	Mather, 2015	FALSE
ERR211861_pass.fasta	19	2	70	119	188	518	675	830	895	1	1	13	12	518	675	830	895	895	895	895	ERR211861_pass.fasta	ERR211861	19	2001	Canada	North America	clinical	CH24	Mather, 2015	FALSE
ERR1040533_pass.fasta	19	2	70	118	188	259	347	417	459	1	1	118	12	259	347	417	459	459	459	459	ERR1040533_pass.fasta	ERR1040533	19	2006	Denmark	Europe	environmental/other	DK_2006-60-2120-1_pig_07-11-06	Leekitcharoenphon, 2016	FALSE
ERR1040536_pass.fasta	19	2	70	119	188	262	350	420	462	1	1	13	12	262	350	420	462	462	462	462	ERR1040536_pass.fasta	ERR1040536	19	2007	Denmark	Europe	environmental/other	DK_2007-51-7944-1_chicken_30-10-07	Leekitcharoenphon, 2016	FALSE
ERR1040549_pass.fasta	19	2	70	119	192	270	361	431	473	1	1	13	12	262	361	431	473	473	473	473	ERR1040549_pass.fasta	ERR1040549	19	2010	Denmark	Europe	environmental/other	DK_2010-60-5161-3_broiler_21-09-10	Leekitcharoenphon, 2016	FALSE
ERR1040538_pass.fasta	19	2	71	27	190	263	351	421	463	1	1	13	190	263	351	421	463	463	463	463	ERR1040538_pass.fasta	ERR1040538	19	2007	Denmark	Europe	environmental/other	DK_2007-60-254-2_pig_30-01-07	Leekitcharoenphon, 2016	TRUE
ERR1040540_pass.fasta	19	2	71	27	190	263	353	423	465	1	1	13	190	263	351	423	465	465	463	463	ERR1040540_pass.fasta	ERR1040540	19	2008	Denmark	Europe	environmental/other	DK_2008-10-2205-1_pig_03-10-08	Leekitcharoenphon, 2016	TRUE
ERR1040550_pass.fasta	19	2	72	119	188	271	362	432	474	1	1	13	12	271	362	432	474	474	474	474	ERR1040550_pass.fasta	ERR1040550	19	2010	Denmark	Europe	environmental/other	DK_2010-60-5423-1_pig_28-09-10	Leekitcharoenphon, 2016	FALSE
ERR1040563_pass.fasta	19	2	73	27	115	277	365	440	485	1	1	13	12	274	173	440	485	477	477	240	ERR1040563_pass.fasta	ERR1040563	19	2001	Denmark	Europe	environmental/other	DK_7320270_3_swine_24-01-01	Leekitcharoenphon, 2016	TRUE
ERR1040564_pass.fasta	19	2	73	27	115	277	365	440	486	1	1	13	12	274	173	440	485	477	477	240	ERR1040564_pass.fasta	ERR1040564	19	2001	Denmark	Europe	environmental/other	DK_7320816_swine_09-03-01	Leekitcharoenphon, 2016	TRUE
ERR1040568_pass.fasta	19	2	73	122	115	277	372	444	490	1	1	13	12	274	372	444	490	490	477	240	ERR1040568_pass.fasta	ERR1040568	19	2001	Denmark	Europe	environmental/other	DK_7322791_swine_18-07-01	Leekitcharoenphon, 2016	TRUE
ERR1040591_pass.fasta	19	2	73	127	115	284	382	465	512	1	1	13	12	274	173	465	512	512	477	240	ERR1040591_pass.fasta	ERR1040591	19	2005	Denmark	Europe	environmental/other	DK_7720547_swine_09-03-05	Leekitcharoenphon, 2016	TRUE
ERR1040592_pass.fasta	19	2	73	127	115	284	382	465	513	1	1	13	12	274	173	465	512	512	477	240	ERR1040592_pass.fasta	ERR1040592	19	2005	Denmark	Europe	environmental/other	DK_7720556_swine_09-03-05	Leekitcharoenphon, 2016	TRUE
ERR1040583_pass.fasta	19	2	74	27	196	281	360	458	505	1	1	13	12	137	269	458	505	505	487	240	ERR1040583_pass.fasta	ERR1040583	19	2003	Denmark	Europe	environmental/other	DK_7520427_2_swine_11-02-03	Leekitcharoenphon, 2016	TRUE
ERR1040603_pass.fasta	19	2	75	27	201	292	390	474	523	1	1	13	201	292	390	474	523	523	523	523	ERR1040603_pass.fasta	ERR1040603	19	2002	France	Europe	clinical	FR_02-1837_human_2002	Leekitcharoenphon, 2016	TRUE
ERR1040610_pass.fasta	19	2	76	27	205	298	396	480	529	1	1	13	200	298	396	480	529	529	529	529	ERR1040610_pass.fasta	ERR1040610	19	1975	France	Europe	clinical	FR_TM_75_406_human_18-01-75	Leekitcharoenphon, 2016	TRUE
ERR1040622_pass.fasta	2082	2	77	27	210	308	406	491	540	1	1	13	12	308	406	491	540	540	540	540	ERR1040622_pass.fasta	ERR1040622	2082	2007	Israel	Asia	clinical	IL_107635_human_2007	Leekitcharoenphon, 2016	TRUE
ERR1040623_pass.fasta	19	2	78	27	115	309	407	492	541	1	1	13	12	137	407	492	541	541	541	541	ERR1040623_pass.fasta	ERR1040623	19	2008	Israel	Asia	clinical	IL_114732_human_2008	Leekitcharoenphon, 2016	TRUE
ERR1040642_pass.fasta	19	2	79	27	217	302	422	510	559	1	79	13	175	137	422	510	559	559	559	559	ERR1040642_pass.fasta	ERR1040642	19	2007	Luxembourg	Europe	environmental/other	LU_C071190_pig_16-07-07	Leekitcharoenphon, 2016	TRUE
ERR1040647_pass.fasta	19	2	80	27	166	322	427	515	564	1	1	13	12	322	427	515	564	564	564	564	ERR1040647_pass.fasta	ERR1040647	19	2010	Luxembourg	Europe	clinical	LU_C100981_human_06-07-10	Leekitcharoenphon, 2016	TRUE
ERR1040659_pass.fasta	19	2	81	137	115	330	439	527	576	1	1	13	12	330	439	527	576	576	576	576	ERR1040659_pass.fasta	ERR1040659	19	2000	Netherlands	Europe	clinical	NL_20_27_human_2000	Leekitcharoenphon, 2016	TRUE
ERR1040672_pass.fasta	19	2	82	27	115	339	451	540	589	1	1	13	12	339	451	540	589	589	589	589	ERR1040672_pass.fasta	ERR1040672	19	2002	Netherlands	Europe	environmental/other	NL_51.8_pig_2002	Leekitcharoenphon, 2016	TRUE
ERR1040675_pass.fasta	19	2	83	27	233	342	454	543	592	1	1	13	12	342	454	543	592	592	592	592	ERR1040675_pass.fasta	ERR1040675	19	2002	New Zealand	Oceania	clinical	NZ_ERL021967_human_16-04-02	Leekitcharoenphon, 2016	TRUE
ERR1040687_pass.fasta	19	2	84	27	118	347	465	555	604	1	1	13	12	347	460	555	604	604	604	599	ERR1040687_pass.fasta	ERR1040687	19	2004	Poland	Europe	environmental/other	PL_1773_04_poultry_01-04-04	Leekitcharoenphon, 2016	TRUE
ERR1040682_pass.fasta	19	2	84	27	118	347	460	550	599	1	1	13	12	347	460	550	599	599	599	599	ERR1040682_pass.fasta	ERR1040682	19	2008	Poland	Europe	environmental/other	PL_0086_08_poultry_29-01-08	Leekitcharoenphon, 2016	TRUE
ERR1040692_pass.fasta	19	2	84	27	237	354	470	560	609	1	1	13	12	347	460	560	609	609	609	599	ERR1040692_pass.fasta	ERR1040692	19	2007	Poland	Europe	environmental/other	PL_875_07_poultry_30-04-07	Leekitcharoenphon, 2016	TRUE
ERR1040686_pass.fasta	19	2	85	27	118	350	464	554	603	1	1	13	12	350	463	554	603	603	602	602	ERR1040686_pass.fasta	ERR1040686	19	2011	Poland	Europe	environmental/other	PL_1230_11_poultry_29-04-11	Leekitcharoenphon, 2016	TRUE
ERR1040685_pass.fasta	19	2	85	27	236	350	463	553	602	1	1	13	12	350	463	553	602	602	602	602	ERR1040685_pass.fasta	ERR1040685	19	2011	Poland	Europe	environmental/other	PL_1215_11_poultry_29-04-11	Leekitcharoenphon, 2016	TRUE
ERR1040694_pass.fasta	19	2	86	27	118	347	471	562	611	1	1	13	12	347	467	562	611	611	606	599	ERR1040694_pass.fasta	ERR1040694	19	2006	Poland	Europe	environmental/other	PL_R-166A_poultry_27-02-06	Leekitcharoenphon, 2016	TRUE
ERR1040695_pass.fasta	19	2	87	144	115	356	472	563	612	1	1	144	12	356	472	563	612	612	612	612	ERR1040695_pass.fasta	ERR1040695	19	1990	Thailand	Asia	clinical	TH_H.879_90_human_09-03-90	Leekitcharoenphon, 2016	TRUE
ERR1040697_pass.fasta	19	2	88	146	239	358	474	565	614	1	1	146	12	358	474	565	614	614	614	614	ERR1040697_pass.fasta	ERR1040697	19	2001	Thailand	Asia	clinical	TH_SH_181_01_human_29-01-01	Leekitcharoenphon, 2016	FALSE
ERR1040699_pass.fasta	19	2	89	147	241	360	476	567	616	1	1	13	241	360	476	567	616	616	616	616	ERR1040699_pass.fasta	ERR1040699	19	1995	Thailand	Asia	clinical	TH_SH_789_95_human_07-02-95	Leekitcharoenphon, 2016	FALSE
ERR1040700_pass.fasta	19	2	90	146	115	361	477	568	617	1	1	146	12	361	477	568	617	617	617	617	ERR1040700_pass.fasta	ERR1040700	19	1997	Thailand	Asia	clinical	TH_SH.1209_97_human_19-05-97	Leekitcharoenphon, 2016	TRUE
ERR1040701_pass.fasta	19	2	91	146	115	362	478	569	618	1	1	146	12	362	478	569	618	618	618	618	ERR1040701_pass.fasta	ERR1040701	19	1998	Thailand	Asia	clinical	TH_SH.1677_98_human_20-05-98	Leekitcharoenphon, 2016	TRUE
ERR1040702_pass.fasta	19	2	91	146	115	363	479	570	619	1	1	146	12	362	479	570	619	619	619	618	ERR1040702_pass.fasta	ERR1040702	19	1997	Thailand	Asia	clinical	TH_SH.224_97_human_06-02-97	Leekitcharoenphon, 2016	TRUE
ERR1040704_pass.fasta	19	2	92	27	243	365	481	572	621	1	92	13	243	365	481	572	621	621	621	621	ERR1040704_pass.fasta	ERR1040704	19	2010	Taiwan	Asia	clinical	TW_CB10_038_human_02-07-10	Leekitcharoenphon, 2016	TRUE
ERR1040714_pass.fasta	19	2	92	27	243	373	489	580	630	1	92	13	12	373	489	580	630	630	630	630	ERR1040714_pass.fasta	ERR1040714	19	2008	Taiwan	Asia	clinical	TW_NO08_005_human_14-02-08	Leekitcharoenphon, 2016	TRUE
ERR1040715_pass.fasta	19	2	92	27	250	374	490	581	631	1	92	13	12	374	490	581	631	631	631	631	ERR1040715_pass.fasta	ERR1040715	19	2007	Taiwan	Asia	clinical	TW_SQ07_061_human_29-08-07	Leekitcharoenphon, 2016	TRUE
ERR1040711_pass.fasta	19	2	92	149	248	370	486	577	627	1	92	13	12	370	486	577	627	627	627	627	ERR1040711_pass.fasta	ERR1040711	19	2009	Taiwan	Asia	clinical	TW_NJ09.007_human_16-03-09	Leekitcharoenphon, 2016	FALSE
ERR1040705_pass.fasta	19	2	93	141	244	366	482	573	622	1	1	13	12	343	482	573	622	622	622	622	ERR1040705_pass.fasta	ERR1040705	19	2005	Taiwan	Asia	clinical	TW_CC05_011_human_20-03-05	Leekitcharoenphon, 2016	FALSE
ERR1040712_pass.fasta	19	2	94	27	115	371	487	578	628	1	1	13	12	371	487	578	628	628	628	628	ERR1040712_pass.fasta	ERR1040712	19	2002	Taiwan	Asia	clinical	TW_NM04.052_human_14-02-02	Leekitcharoenphon, 2016	TRUE
ERR1040716_pass.fasta	19	2	95	27	21	375	491	582	632	1	1	13	12	375	491	582	632	632	632	632	ERR1040716_pass.fasta	ERR1040716	19	1994	United States	North America	clinical	US_GA_G7393_human_24-08-94	Leekitcharoenphon, 2016	TRUE
ERR1040724_pass.fasta	19	2	96	27	21	383	499	590	640	1	1	13	12	383	499	590	640	640	640	640	ERR1040724_pass.fasta	ERR1040724	19	2001	United States	North America	clinical	US_OR_AM09646_human_19-01-01	Leekitcharoenphon, 2016	TRUE
ERR164777_pass.fasta	19	2	97	27	259	237	315	594	644	1	1	13	12	137	269	594	644	644	644	240	ERR164777_pass.fasta	ERR164777	19	2005	United Kingdom: Scotland	Europe	clinical	H145	Mather, 2015	TRUE
ERR164811_pass.fasta	19	2	98	27	115	137	528	621	673	1	1	13	12	137	13	621	673	673	673	240	ERR164811_pass.fasta	ERR164811	19	1991	United Kingdom: Scotland	Europe	clinical	H168	Mather, 2015	TRUE
ERR170577_pass.fasta	19	2	99	157	124	152	540	636	689	1	1	13	124	152	540	636	689	689	689	689	ERR170577_pass.fasta	ERR170577	19	1990	United Kingdom: Scotland	Europe	clinical	H96	Mather, 2015	FALSE
ERR170582_pass.fasta	19	2	100	27	115	137	173	640	694	1	1	13	12	137	173	211	694	287	240	240	ERR170582_pass.fasta	ERR170582	19	1992	United Kingdom: Scotland	Europe	clinical	H101	Mather, 2015	TRUE
ERR170587_pass.fasta	19	2	101	27	277	415	544	644	698	1	1	13	12	137	544	644	698	698	698	240	ERR170587_pass.fasta	ERR170587	19	1993	United Kingdom: Scotland	Europe	clinical	H106	Mather, 2015	TRUE
ERR170635_pass.fasta	19	2	102	27	115	137	173	682	740	1	1	13	12	137	173	682	740	740	240	240	ERR170635_pass.fasta	ERR170635	19	1994	United Kingdom: Scotland	Europe	environmental/other	V79	Mather, 2015	TRUE
ERR211841_pass.fasta	19	2	109	27	320	503	657	811	876	1	1	13	12	503	657	811	876	876	876	876	ERR211841_pass.fasta	ERR211841	19	2001	Canada	North America	clinical	CH4	Mather, 2015	TRUE
ERR211851_pass.fasta	19	2	110	176	115	509	665	820	885	1	1	13	12	509	665	820	885	885	885	885	ERR211851_pass.fasta	ERR211851	19	2001	Canada	North America	clinical	CH14	Mather, 2015	TRUE
ERR211856_pass.fasta	19	2	110	176	115	513	670	825	890	1	1	13	12	513	670	825	890	890	890	890	ERR211856_pass.fasta	ERR211856	19	2001	Canada	North America	clinical	CH19	Mather, 2015	TRUE
ERR211867_pass.fasta	19	2	110	176	115	522	679	835	900	1	1	13	12	513	679	835	900	900	900	900	ERR211867_pass.fasta	ERR211867	19	2002	Canada	North America	clinical	CH30	Mather, 2015	TRUE
ERR211860_pass.fasta	19	2	111	27	21	517	674	829	894	1	1	13	12	517	674	829	894	894	894	894	ERR211860_pass.fasta	ERR211860	19	2001	Canada	North America	clinical	CH23	Mather, 2015	TRUE
ERR211875_pass.fasta	19	2	112	27	328	511	686	842	908	1	1	13	12	13	13	842	908	908	908	904	ERR211875_pass.fasta	ERR211875	19	2000	Canada	North America	clinical	CH38	Mather, 2015	TRUE
ERR211879_pass.fasta	19	2	112	27	328	511	686	842	912	1	1	13	12	13	13	842	912	912	908	904	ERR211879_pass.fasta	ERR211879	19	2000	Canada	North America	clinical	CH42	Mather, 2015	TRUE
ERR211876_pass.fasta	19	2	113	178	200	528	687	843	909	1	1	178	12	528	687	843	909	909	909	909	ERR211876_pass.fasta	ERR211876	19	2000	Canada	North America	clinical	CH39	Mather, 2015	FALSE
ERR232509_pass.fasta	19	2	114	182	115	537	701	860	927	1	1	13	12	13	173	860	927	927	927	927	ERR232509_pass.fasta	ERR232509	19	2004	United Kingdom: Wales	Europe	environmental/other	S1063_04	Mather, 2015	TRUE

## Sheet: 4 - DT160 - NZ
Strain	MLST	MGT2	MGT3	MGT4	MGT5	MGT6	MGT7	MGT8	MGT9	CC_MGT2	CC_MGT3	CC_MGT4	CC_MGT5	CC_MGT6	CC_MGT7	CC_MGT8	CC_MGT9/ODC1	MGT92	MGT95	MGT910	MGT_acc	Run (NCBI)	MLST	Collection Year	Location	Location (Corrected - Continent)	Isolation Source	Isolation type
ERR1740403_pass.fasta	19	5	25	163	291	440	584	707	769	1	25	35	291	440	584	707	769	769	769	769	ERR1740403_pass.fasta	ERR1740403	19	2006	New Zealand	Oceania	human	environmental/other
ERR1740404_pass.fasta	19	5	25	163	292	441	585	708	770	1	25	35	291	441	585	708	770	770	770	769	ERR1740404_pass.fasta	ERR1740404	19	2000	New Zealand	Oceania	human	environmental/other
ERR1740405_pass.fasta	19	5	25	163	292	441	586	709	771	1	25	35	291	441	586	709	771	771	770	769	ERR1740405_pass.fasta	ERR1740405	19	2002	New Zealand	Oceania	Poultry	environmental/other
ERR1740406_pass.fasta	19	5	25	163	292	442	587	710	772	1	25	35	291	442	587	710	772	772	772	769	ERR1740406_pass.fasta	ERR1740406	19	2009	New Zealand	Oceania	Poultry	environmental/other
ERR1740407_pass.fasta	19	5	25	164	292	443	588	711	773	1	25	35	291	441	588	711	773	773	773	770	ERR1740407_pass.fasta	ERR1740407	19	2009	New Zealand	Oceania	human	environmental/other
ERR1740408_pass.fasta	19	5	25	163	292	441	589	712	774	1	25	35	291	441	589	712	774	774	770	769	ERR1740408_pass.fasta	ERR1740408	19	2004	New Zealand	Oceania	human	environmental/other
ERR1740409_pass.fasta	19	5	25	163	293	444	590	713	775	1	25	35	291	441	590	713	775	775	775	775	ERR1740409_pass.fasta	ERR1740409	19	2006	New Zealand	Oceania	Avian	environmental/other
ERR1740410_pass.fasta	19	5	25	163	292	445	591	714	776	1	25	35	291	441	589	714	776	776	770	769	ERR1740410_pass.fasta	ERR1740410	19	2005	New Zealand	Oceania	Avian	environmental/other
ERR1740411_pass.fasta	19	5	103	165	294	441	592	715	777	1	25	35	291	441	592	715	777	777	770	769	ERR1740411_pass.fasta	ERR1740411	19	2001	New Zealand	Oceania	Poultry	environmental/other
ERR1740412_pass.fasta	19	5	25	163	292	446	592	716	778	1	25	35	291	441	592	716	778	778	778	778	ERR1740412_pass.fasta	ERR1740412	19	2006	New Zealand	Oceania	human	environmental/other
ERR1740413_pass.fasta	19	5	25	163	295	447	593	717	779	1	25	35	295	441	593	717	779	779	777	769	ERR1740413_pass.fasta	ERR1740413	19	2006	New Zealand	Oceania	human	environmental/other
ERR1740414_pass.fasta	19	5	25	163	292	441	592	718	780	1	25	35	291	441	592	718	780	780	777	769	ERR1740414_pass.fasta	ERR1740414	19	2003	New Zealand	Oceania	Poultry	environmental/other
ERR1740415_pass.fasta	19	5	25	163	292	448	594	719	781	1	25	35	291	448	594	719	781	781	781	781	ERR1740415_pass.fasta	ERR1740415	19	2009	New Zealand	Oceania	human	environmental/other
ERR1740416_pass.fasta	19	5	25	166	296	449	595	720	782	1	25	35	291	449	592	720	782	782	782	769	ERR1740416_pass.fasta	ERR1740416	19	2006	New Zealand	Oceania	Poultry	environmental/other
ERR1740417_pass.fasta	19	5	25	163	292	450	596	721	783	1	25	35	291	441	596	721	783	783	783	783	ERR1740417_pass.fasta	ERR1740417	19	2007	New Zealand	Oceania	human	environmental/other
ERR1740418_pass.fasta	19	5	25	163	297	451	597	722	784	1	25	35	291	451	597	722	784	784	784	784	ERR1740418_pass.fasta	ERR1740418	19	2007	New Zealand	Oceania	Poultry	environmental/other
ERR1740419_pass.fasta	19	24	25	163	292	441	598	723	785	1	25	35	291	441	598	723	785	785	785	769	ERR1740419_pass.fasta	ERR1740419	19	2005	New Zealand	Oceania	Poultry	environmental/other
ERR1740420_pass.fasta	19	5	104	163	292	452	599	724	786	1	25	35	291	452	599	724	786	786	786	769	ERR1740420_pass.fasta	ERR1740420	19	2005	New Zealand	Oceania	Avian	environmental/other
ERR1740421_pass.fasta	19	5	25	163	292	453	600	725	787	1	25	35	291	453	600	725	787	787	770	769	ERR1740421_pass.fasta	ERR1740421	19	2005	New Zealand	Oceania	Poultry	environmental/other
ERR1740422_pass.fasta	19	5	25	163	292	454	600	726	788	1	25	35	291	441	600	726	788	774	770	769	ERR1740422_pass.fasta	ERR1740422	19	2000	New Zealand	Oceania	human	environmental/other
ERR1740423_pass.fasta	19	5	25	163	292	455	601	727	789	1	25	35	291	441	592	727	789	789	777	769	ERR1740423_pass.fasta	ERR1740423	19	2001	New Zealand	Oceania	Poultry	environmental/other
ERR1740424_pass.fasta	19	5	25	163	292	456	602	728	790	1	25	35	291	456	592	728	790	790	770	769	ERR1740424_pass.fasta	ERR1740424	19	2001	New Zealand	Oceania	Avian	environmental/other
ERR1740425_pass.fasta	19	5	25	163	292	457	592	729	791	1	25	35	291	457	592	729	791	791	777	769	ERR1740425_pass.fasta	ERR1740425	19	2001	New Zealand	Oceania	Avian	environmental/other
ERR1740426_pass.fasta	19	5	25	163	292	441	603	730	792	1	25	35	291	441	592	730	792	792	777	769	ERR1740426_pass.fasta	ERR1740426	19	2002	New Zealand	Oceania	human	environmental/other
ERR1740427_pass.fasta	19	5	25	163	298	458	604	731	793	1	25	35	291	441	604	731	793	793	793	769	ERR1740427_pass.fasta	ERR1740427	19	2008	New Zealand	Oceania	human	environmental/other
ERR1740428_pass.fasta	19	5	25	163	292	459	605	732	794	1	25	35	291	459	605	732	794	794	770	769	ERR1740428_pass.fasta	ERR1740428	19	2002	New Zealand	Oceania	Poultry	environmental/other
ERR1740429_pass.fasta	19	5	25	163	292	460	606	733	795	1	25	35	291	460	606	733	795	795	795	795	ERR1740429_pass.fasta	ERR1740429	19	2009	New Zealand	Oceania	Poultry	environmental/other
ERR1740430_pass.fasta	19	5	25	163	292	441	592	734	796	1	25	35	291	441	592	734	796	796	796	796	ERR1740430_pass.fasta	ERR1740430	19	2002	New Zealand	Oceania	Avian	environmental/other
ERR1740431_pass.fasta	19	5	25	163	292	461	607	735	797	1	25	35	291	441	607	735	797	797	777	769	ERR1740431_pass.fasta	ERR1740431	19	2002	New Zealand	Oceania	Avian	environmental/other
ERR1740432_pass.fasta	19	5	25	163	292	462	608	736	798	1	25	35	291	441	608	736	798	798	798	769	ERR1740432_pass.fasta	ERR1740432	19	2004	New Zealand	Oceania	Avian	environmental/other
ERR1740433_pass.fasta	19	25	105	167	292	463	609	737	799	1	25	35	291	441	592	737	799	799	799	799	ERR1740433_pass.fasta	ERR1740433	19	2009	New Zealand	Oceania	Avian	environmental/other
ERR1740434_pass.fasta	19	5	25	163	292	441	610	738	800	1	25	35	291	441	592	738	800	800	796	796	ERR1740434_pass.fasta	ERR1740434	19	2002	New Zealand	Oceania	Avian	environmental/other
ERR1740435_pass.fasta	19	5	25	163	292	464	592	739	801	1	25	35	291	441	592	739	801	780	777	769	ERR1740435_pass.fasta	ERR1740435	19	2000	New Zealand	Oceania	Poultry	environmental/other
ERR1740436_pass.fasta	19	5	25	163	292	465	611	740	802	1	25	35	291	441	611	740	802	802	802	802	ERR1740436_pass.fasta	ERR1740436	19	2008	New Zealand	Oceania	Avian	environmental/other
ERR1740437_pass.fasta	19	5	25	163	299	466	612	741	803	1	25	35	299	466	612	741	803	803	803	803	ERR1740437_pass.fasta	ERR1740437	19	2005	New Zealand	Oceania	human	environmental/other
ERR1740438_pass.fasta	19	5	106	163	300	467	613	742	804	1	25	35	291	441	613	742	804	804	804	804	ERR1740438_pass.fasta	ERR1740438	19	2007	New Zealand	Oceania	human	environmental/other
ERR1740439_pass.fasta	19	5	105	163	292	468	592	743	805	1	25	35	291	441	592	743	805	805	805	769	ERR1740439_pass.fasta	ERR1740439	19	2008	New Zealand	Oceania	Poultry	environmental/other
ERR1740440_pass.fasta	19	5	25	163	292	441	592	744	806	1	25	35	291	441	592	730	801	780	770	769	ERR1740440_pass.fasta	ERR1740440	19	2003	New Zealand	Oceania	human	environmental/other
ERR1740441_pass.fasta	19	5	25	168	292	441	614	745	807	1	25	35	291	441	614	745	807	807	807	807	ERR1740441_pass.fasta	ERR1740441	19	2009	New Zealand	Oceania	Avian	environmental/other
ERR1740442_pass.fasta	19	5	25	163	292	469	615	746	808	1	25	35	291	441	615	746	808	808	808	769	ERR1740442_pass.fasta	ERR1740442	19	2007	New Zealand	Oceania	Avian	environmental/other
ERR1740443_pass.fasta	19	5	25	163	292	470	616	747	809	1	25	35	291	470	592	747	809	809	809	769	ERR1740443_pass.fasta	ERR1740443	19	2005	New Zealand	Oceania	human	environmental/other
ERR1740444_pass.fasta	19	5	25	163	301	471	617	748	810	1	25	35	291	471	617	748	810	810	770	769	ERR1740444_pass.fasta	ERR1740444	19	2003	New Zealand	Oceania	Poultry	environmental/other
ERR1740445_pass.fasta	19	5	25	164	292	443	618	749	811	1	25	35	291	441	600	749	811	811	811	770	ERR1740445_pass.fasta	ERR1740445	19	2009	New Zealand	Oceania	human	environmental/other
ERR1740446_pass.fasta	19	5	25	163	292	441	592	750	812	1	25	35	291	441	592	730	812	780	770	769	ERR1740446_pass.fasta	ERR1740446	19	2001	New Zealand	Oceania	Avian	environmental/other
ERR1740447_pass.fasta	19	5	25	163	292	441	619	751	813	1	25	35	291	441	619	751	813	813	813	769	ERR1740447_pass.fasta	ERR1740447	19	2008	New Zealand	Oceania	human	environmental/other
ERR1740448_pass.fasta	19	5	25	163	292	472	620	752	814	1	25	35	291	441	592	752	814	814	814	814	ERR1740448_pass.fasta	ERR1740448	19	2008	New Zealand	Oceania	human	environmental/other
ERR1740449_pass.fasta	19	5	25	163	293	444	590	753	815	1	25	35	291	441	590	713	775	775	775	775	ERR1740449_pass.fasta	ERR1740449	19	2005	New Zealand	Oceania	Avian	environmental/other
ERR1740450_pass.fasta	19	5	25	169	292	473	621	754	816	1	25	35	291	441	592	754	816	816	816	816	ERR1740450_pass.fasta	ERR1740450	19	2007	New Zealand	Oceania	Poultry	environmental/other
ERR1740451_pass.fasta	19	5	25	163	293	444	622	755	817	1	25	35	291	441	590	755	817	817	775	775	ERR1740451_pass.fasta	ERR1740451	19	2005	New Zealand	Oceania	Poultry	environmental/other
ERR1740452_pass.fasta	19	5	25	163	302	474	623	756	818	1	25	35	302	474	623	756	818	818	818	769	ERR1740452_pass.fasta	ERR1740452	19	2006	New Zealand	Oceania	Poultry	environmental/other
ERR1740453_pass.fasta	19	5	25	163	292	441	591	757	819	1	25	35	291	441	589	712	774	774	770	769	ERR1740453_pass.fasta	ERR1740453	19	2004	New Zealand	Oceania	Poultry	environmental/other
ERR1740454_pass.fasta	19	5	25	163	292	441	591	757	819	1	25	35	291	441	589	712	774	774	770	769	ERR1740454_pass.fasta	ERR1740454	19	2003	New Zealand	Oceania	Avian	environmental/other
ERR1740455_pass.fasta	19	5	25	163	292	441	592	744	806	1	25	35	291	441	592	730	801	780	770	769	ERR1740455_pass.fasta	ERR1740455	19	2000	New Zealand	Oceania	Poultry	environmental/other
ERR1740456_pass.fasta	19	5	25	163	292	441	603	758	820	1	25	35	291	441	592	730	820	820	777	769	ERR1740456_pass.fasta	ERR1740456	19	2008	New Zealand	Oceania	Poultry	environmental/other
ERR1740457_pass.fasta	19	5	104	163	292	452	599	759	821	1	25	35	291	452	599	724	821	786	786	769	ERR1740457_pass.fasta	ERR1740457	19	2007	New Zealand	Oceania	Avian	environmental/other
ERR1740458_pass.fasta	19	5	25	163	303	447	592	760	822	1	25	35	291	441	592	760	822	822	777	769	ERR1740458_pass.fasta	ERR1740458	19	2003	New Zealand	Oceania	human	environmental/other
ERR1740459_pass.fasta	19	5	25	163	292	441	592	750	823	1	25	35	291	441	592	730	812	780	770	769	ERR1740459_pass.fasta	ERR1740459	19	2001	New Zealand	Oceania	human	environmental/other
ERR1740460_pass.fasta	19	5	25	163	292	453	600	725	787	1	25	35	291	453	600	725	787	787	770	769	ERR1740460_pass.fasta	ERR1740460	19	2004	New Zealand	Oceania	Poultry	environmental/other
ERR1740461_pass.fasta	19	5	25	163	292	453	600	725	824	1	25	35	291	453	600	725	787	787	770	769	ERR1740461_pass.fasta	ERR1740461	19	2004	New Zealand	Oceania	Poultry	environmental/other
ERR1740462_pass.fasta	19	5	25	163	304	441	624	761	825	1	25	35	291	441	592	761	825	825	825	769	ERR1740462_pass.fasta	ERR1740462	19
ERR1740463_pass.fasta	19	5	25	163	305	475	592	762	826	1	25	35	291	475	592	762	826	826	826	769	ERR1740463_pass.fasta	ERR1740463	19	2003	New Zealand	Oceania	Avian	environmental/other
ERR1740464_pass.fasta	19	5	25	163	292	476	592	763	823	1	25	35	291	441	592	730	812	780	770	769	ERR1740464_pass.fasta	ERR1740464	19	2000	New Zealand	Oceania	Poultry	environmental/other
ERR1740465_pass.fasta	19	5	25	163	292	441	600	764	827	1	25	35	291	441	600	726	827	774	770	769	ERR1740465_pass.fasta	ERR1740465	19	2001	New Zealand	Oceania	human	environmental/other
ERR1740466_pass.fasta	19	5	25	163	292	477	625	765	828	1	25	35	291	441	625	765	828	828	828	769	ERR1740466_pass.fasta	ERR1740466	19	2004	New Zealand	Oceania	Avian	environmental/other
ERR1740467_pass.fasta	19	5	25	163	292	441	592	750	829	1	25	35	291	441	592	730	812	780	770	769	ERR1740467_pass.fasta	ERR1740467	19	2003	New Zealand	Oceania	Avian	environmental/other
ERR1740468_pass.fasta	19	26	25	170	306	478	626	766	830	1	25	170	306	478	626	766	830	830	830	830	ERR1740468_pass.fasta	ERR1740468	19	2008	New Zealand	Oceania	Avian	environmental/other
ERR1740469_pass.fasta	19	5	25	163	292	479	627	767	831	1	25	35	291	479	627	767	831	831	831	769	ERR1740469_pass.fasta	ERR1740469	19	2006	New Zealand	Oceania	Avian	environmental/other
ERR1740470_pass.fasta	19	5	25	163	292	441	592	768	832	1	25	35	291	441	592	768	832	832	770	769	ERR1740470_pass.fasta	ERR1740470	19	2000	New Zealand	Oceania	Avian	environmental/other
ERR1740471_pass.fasta	19	5	25	163	307	480	628	769	833	1	25	35	291	480	592	769	833	833	833	769	ERR1740471_pass.fasta	ERR1740471	19	2002	New Zealand	Oceania	human	environmental/other
ERR1740472_pass.fasta	19	5	25	163	292	441	629	770	834	1	25	35	291	441	586	770	834	834	770	769	ERR1740472_pass.fasta	ERR1740472	19	2004	New Zealand	Oceania	human	environmental/other
ERR1740473_pass.fasta	19	5	25	163	292	441	586	771	835	1	25	35	291	441	586	709	835	835	770	769	ERR1740473_pass.fasta	ERR1740473	19	2002	New Zealand	Oceania	Poultry	environmental/other
ERR1740474_pass.fasta	19	5	25	163	292	441	591	772	836	1	25	35	291	441	586	712	774	774	770	769	ERR1740474_pass.fasta	ERR1740474	19	2003	New Zealand	Oceania	Poultry	environmental/other
ERR1740475_pass.fasta	19	5	104	163	292	481	599	773	837	1	25	35	291	441	599	773	837	837	786	769	ERR1740475_pass.fasta	ERR1740475	19	2007	New Zealand	Oceania	Avian	environmental/other
ERR1740476_pass.fasta	19	5	25	163	292	441	629	774	838	1	25	35	291	441	586	712	827	774	770	769	ERR1740476_pass.fasta	ERR1740476	19	2000	New Zealand	Oceania	human	environmental/other
ERR1740477_pass.fasta	4036	5	25	163	292	482	630	775	839	1	25	35	291	441	630	775	839	839	839	769	ERR1740477_pass.fasta	ERR1740477	4036	2005	New Zealand	Oceania	human	environmental/other
ERR1740478_pass.fasta	19	5	25	163	308	483	631	776	840	1	25	35	291	441	592	776	840	840	840	769	ERR1740478_pass.fasta	ERR1740478	19	2002	New Zealand	Oceania	human	environmental/other
ERR1740479_pass.fasta	19	5	25	163	297	484	632	777	841	1	25	35	291	484	632	777	841	841	841	841	ERR1740479_pass.fasta	ERR1740479	19	2007	New Zealand	Oceania	human	environmental/other
ERR1740480_pass.fasta	19	5	25	163	292	441	592	750	842	1	25	35	291	441	592	730	812	780	770	769	ERR1740480_pass.fasta	ERR1740480	19	2000	New Zealand	Oceania	Avian	environmental/other
ERR1740481_pass.fasta	19	5	107	163	309	441	633	778	843	1	25	35	291	441	633	778	843	843	843	843	ERR1740481_pass.fasta	ERR1740481	19	2012	New Zealand	Oceania	human	environmental/other
ERR1740482_pass.fasta	19	5	25	163	310	441	634	779	844	1	25	35	291	441	634	779	844	844	844	844	ERR1740482_pass.fasta	ERR1740482	19	2010	New Zealand	Oceania	bovine	environmental/other
ERR1740483_pass.fasta	19	27	25	171	292	485	635	780	845	1	25	35	291	485	635	780	845	845	845	845	ERR1740483_pass.fasta	ERR1740483	19	2011	New Zealand	Oceania	bovine	environmental/other
ERR1740484_pass.fasta	19	5	25	172	292	486	636	781	846	1	25	35	291	486	636	781	846	846	846	846	ERR1740484_pass.fasta	ERR1740484	19	2010	New Zealand	Oceania	bovine	environmental/other
ERR1740485_pass.fasta	19	5	25	163	293	487	637	782	847	1	25	35	291	441	637	782	847	847	847	847	ERR1740485_pass.fasta	ERR1740485	19	2010	New Zealand	Oceania	human	environmental/other
ERR1740486_pass.fasta	19	5	25	163	292	441	638	783	848	1	25	35	291	441	638	783	848	848	848	848	ERR1740486_pass.fasta	ERR1740486	19	2011	New Zealand	Oceania	human	environmental/other
ERR1740487_pass.fasta	19	5	25	163	292	488	594	784	849	1	25	35	291	488	594	784	849	849	849	781	ERR1740487_pass.fasta	ERR1740487	19	2010	New Zealand	Oceania	human	environmental/other
ERR1740488_pass.fasta	19	5	107	163	311	441	639	785	850	1	25	35	291	441	639	785	850	850	850	850	ERR1740488_pass.fasta	ERR1740488	19	2012	New Zealand	Oceania	human	environmental/other
ERR1740489_pass.fasta	19	5	25	163	292	441	620	786	851	1	25	35	291	441	592	786	851	851	851	851	ERR1740489_pass.fasta	ERR1740489	19	2006	New Zealand	Oceania	bovine	environmental/other
ERR1740490_pass.fasta	19	5	25	163	292	489	640	787	852	1	25	35	291	441	640	787	852	852	852	769	ERR1740490_pass.fasta	ERR1740490	19	2004	New Zealand	Oceania	bovine	environmental/other
ERR1740491_pass.fasta	19	24	25	163	292	490	598	788	853	1	25	35	291	441	598	723	853	853	785	769	ERR1740491_pass.fasta	ERR1740491	19	2005	New Zealand	Oceania	bovine	environmental/other
ERR1740492_pass.fasta	19	5	25	163	292	491	641	789	854	1	25	35	291	441	641	789	854	854	770	769	ERR1740492_pass.fasta	ERR1740492	19	2006	New Zealand	Oceania	bovine	environmental/other
ERR1740493_pass.fasta	19	5	25	163	292	492	642	790	855	1	25	35	291	441	642	790	855	855	855	855	ERR1740493_pass.fasta	ERR1740493	19	2007	New Zealand	Oceania	bovine	environmental/other
ERR1740494_pass.fasta	19	5	108	163	292	493	643	791	856	1	25	35	291	441	643	791	856	856	856	856	ERR1740494_pass.fasta	ERR1740494	19	2009	New Zealand	Oceania	bovine	environmental/other
ERR1740495_pass.fasta	19	5	25	163	312	494	644	792	857	1	25	35	291	494	644	792	857	857	857	857	ERR1740495_pass.fasta	ERR1740495	19	2009	New Zealand	Oceania	bovine	environmental/other
ERR1740496_pass.fasta	19	5	25	163	292	441	629	774	838	1	25	35	291	441	586	712	827	774	770	769	ERR1740496_pass.fasta	ERR1740496	19	2003	New Zealand	Oceania	bovine	environmental/other
ERR1740497_pass.fasta	19	5	25	163	292	441	592	793	858	1	25	35	291	441	592	768	858	832	770	769	ERR1740497_pass.fasta	ERR1740497	19	2000	New Zealand	Oceania	bovine	environmental/other
ERR1740498_pass.fasta	19	5	25	163	292	495	592	794	859	1	25	35	291	441	592	768	859	859	770	769	ERR1740498_pass.fasta	ERR1740498	19	1998	New Zealand	Oceania	human	environmental/other
ERR1740499_pass.fasta	19	5	25	163	313	441	591	795	860	1	25	35	313	441	586	795	860	860	860	860	ERR1740499_pass.fasta	ERR1740499	19	2011	New Zealand	Oceania	human	environmental/other
ERR1740500_pass.fasta	19	5	25	163	314	441	645	796	861	1	25	35	291	441	645	796	861	861	861	769	ERR1740500_pass.fasta	ERR1740500	19	2008	New Zealand	Oceania	bovine	environmental/other
ERR1740501_pass.fasta	19	5	25	163	315	496	646	797	862	1	25	35	291	441	592	797	862	862	862	862	ERR1740501_pass.fasta	ERR1740501	19	2001	New Zealand	Oceania	bovine	environmental/other
ERR1740502_pass.fasta	19	5	25	163	292	497	647	798	863	1	25	35	291	448	594	798	863	863	863	781	ERR1740502_pass.fasta	ERR1740502	19	2008	New Zealand	Oceania	bovine	environmental/other
ERR1740503_pass.fasta	19	5	25	163	291	441	648	799	864	1	25	35	291	441	585	799	864	774	770	769	ERR1740503_pass.fasta	ERR1740503	19	2001	New Zealand	Oceania	bovine	environmental/other
ERR1740504_pass.fasta	19	5	25	163	292	498	592	800	865	1	25	35	291	441	585	800	865	865	865	769	ERR1740504_pass.fasta	ERR1740504	19	2000	New Zealand	Oceania	bovine	environmental/other
ERR1740505_pass.fasta	19	5	25	163	292	441	649	801	866	1	25	35	291	441	649	801	866	866	866	769	ERR1740505_pass.fasta	ERR1740505	19	2000	New Zealand	Oceania	bovine	environmental/other
ERR1740506_pass.fasta	19	5	25	163	292	476	629	802	867	1	25	35	291	441	585	712	867	774	770	769	ERR1740506_pass.fasta	ERR1740506	19	2001	New Zealand	Oceania	bovine	environmental/other
ERR1740507_pass.fasta	19	5	25	163	316	441	650	803	868	1	25	35	316	441	585	803	868	868	770	769	ERR1740507_pass.fasta	ERR1740507	19	2002	New Zealand	Oceania	bovine	environmental/other
ERR1740508_pass.fasta	19	5	25	173	317	499	651	804	869	1	25	35	291	441	585	804	869	869	869	869	ERR1740508_pass.fasta	ERR1740508	19	2002	New Zealand	Oceania	bovine	environmental/other
ERR1740509_pass.fasta	19	5	25	163	318	500	652	805	870	1	25	35	291	441	585	805	870	870	770	769	ERR1740509_pass.fasta	ERR1740509	19	2003	New Zealand	Oceania	bovine	environmental/other
ERR1740510_pass.fasta	19	5	25	163	292	447	653	806	871	1	25	35	291	441	585	806	871	871	871	769	ERR1740510_pass.fasta	ERR1740510	19	2004	New Zealand	Oceania	bovine	environmental/other
ERR1740511_pass.fasta	19	5	25	163	298	441	629	807	872	1	25	35	291	441	585	807	872	872	770	769	ERR1740511_pass.fasta	ERR1740511	19	2004	New Zealand	Oceania	bovine	environmental/other

## Sheet: 5 - DT170 - Aus
	Strain	MLST	MGT2	MGT3	MGT4	MGT5	MGT6	MGT7	MGT8	MGT9	CC_MGT2	CC_MGT3	CC_MGT4	CC_MGT5	CC_MGT6	CC_MGT7	CC_MGT8	CC_MGT9/ODC1	ODC2	ODC95	ODC10	Host Disease	Outbreak	original_experiment_id
1113	SRR1645473_pass.fasta	19	9	47	56	340	548	719	879	946	1	2	42	60	125	719	879	946	946	946	941	gastroenteritis	1	1687
1114	SRR1645474_pass.fasta	19	9	47	56	340	548	720	880	947	1	2	42	60	125	719	880	947	946	946	941		1	1688
1115	SRR1645475_pass.fasta	19	9	47	56	340	549	719	881	948	1	2	42	60	549	719	881	948	948	946	941		1	1689
1117	SRR1645477_pass.fasta	19	9	47	56	340	548	722	883	950	1	2	42	60	125	722	883	950	950	946	941	gastroenteritis	1	1691
1118	SRR1645478_pass.fasta	19	9	47	56	340	551	723	884	951	1	2	42	60	125	723	884	951	951	946	941	gastroenteritis	1	1692
1119	SRR1645479_pass.fasta	19	9	47	56	340	548	724	885	952	1	2	42	60	125	724	885	952	952	946	941	gastroenteritis	1	1693
1120	SRR1645480_pass.fasta	19	9	47	56	340	552	725	886	953	1	2	42	60	552	719	886	953	953	946	941		1	1694
1121	SRR1645481_pass.fasta	19	9	47	56	340	548	726	887	954	1	2	42	60	125	726	887	954	954	946	941	gastroenteritis	1	1695
1122	SRR1645482_pass.fasta	19	9	47	56	340	548	727	888	955	1	2	42	60	125	719	888	955	955	946	941	gastroenteritis	1	1696
1123	SRR1645483_pass.fasta	19	9	47	56	340	548	719	889	956	1	2	42	60	125	719	889	956	946	946	941	gastroenteritis	1	1697
1124	SRR1645484_pass.fasta	19	9	47	56	340	548	719	879	957	1	2	42	60	125	719	879	946	946	946	941	gastroenteritis	1	1698
1125	SRR1645485_pass.fasta	19	9	47	56	340	548	719	890	958	1	2	42	60	125	719	879	946	946	946	941	gastroenteritis	1	1699
1126	SRR1645486_pass.fasta	19	9	47	56	340	548	719	891	959	1	2	42	60	125	719	879	946	946	946	941	Not Available	1	1700
1127	SRR1645487_pass.fasta	19	9	47	56	340	548	719	890	957	1	2	42	60	125	719	879	946	946	946	941		1	1701
1128	SRR1645488_pass.fasta	19	9	47	56	340	548	719	890	960	1	2	42	60	125	719	879	960	946	946	941	Not Available	1	1702
1129	SRR1645489_pass.fasta	19	9	47	56	340	548	728	892	961	1	2	42	60	125	719	892	961	946	946	941	Not Available	1	1703
1130	SRR1645490_pass.fasta	19	9	47	56	340	548	719	890	957	1	2	42	60	125	719	879	946	946	946	941		1	1704
1131	SRR1645491_pass.fasta	19	9	47	56	340	548	719	890	957	1	2	42	60	125	719	879	946	946	946	941	Not Available	1	1705
1132	SRR1645492_pass.fasta	19	9	116	56	66	544	729	893	962	1	2	42	60	125	149	893	962	962	962	941	gastroenteritis	2	1837
1133	SRR1645493_pass.fasta	19	9	116	56	66	544	729	893	963	1	2	42	60	125	149	893	962	962	962	941		2	1838
1134	SRR1645494_pass.fasta	19	9	116	56	66	544	729	893	963	1	2	42	60	125	149	893	962	962	962	941	gastroenteritis	2	1839
1135	SRR1645495_pass.fasta	19	9	116	56	66	544	729	893	963	1	2	42	60	125	149	893	962	962	962	941	gastroenteritis	2	1840
1136	SRR1645496_pass.fasta	19	9	116	56	66	553	729	894	964	1	2	42	60	125	149	893	962	962	962	941	gastroenteritis	2	1841
1137	SRR1645497_pass.fasta	19	9	116	56	66	544	729	895	965	1	2	42	60	125	149	893	962	962	962	941	gastroenteritis	2	1842
1138	SRR1645498_pass.fasta	19	9	116	56	66	544	729	893	963	1	2	42	60	125	149	893	962	962	962	941	gastroenteritis	2	1843
1139	SRR1645499_pass.fasta	19	9	116	56	66	544	729	896	966	1	2	42	60	125	149	893	962	962	962	941	gastroenteritis	2	1844
1141	SRR1645501_pass.fasta	19	9	116	56	66	544	729	893	963	1	2	42	60	125	149	893	962	962	962	941		2	1846
1142	SRR1645502_pass.fasta	19	9	116	56	66	544	729	893	963	1	2	42	60	125	149	893	962	962	962	941	Not Available	2	1847
1143	SRR1645503_pass.fasta	19	9	36	188	342	554	731	898	968	1	2	42	60	554	731	898	968	968	968	968	gastroenteritis	3	1828
1144	SRR1645504_pass.fasta	19	9	36	188	342	554	732	899	969	1	2	42	60	554	731	898	968	968	968	968	gastroenteritis	3	1829
1145	SRR1645505_pass.fasta	19	9	36	188	342	554	731	898	968	1	2	42	60	554	731	898	968	968	968	968	gastroenteritis	3	1830
1146	SRR1645506_pass.fasta	19	9	36	188	342	554	731	898	968	1	2	42	60	554	731	898	968	968	968	968	gastroenteritis	3	1831
1148	SRR1645508_pass.fasta	19	9	36	188	342	554	731	898	968	1	2	42	60	554	731	898	968	968	968	968	gastroenteritis	3	1834
1149	SRR1645509_pass.fasta	19	9	36	188	342	554	731	898	968	1	2	42	60	554	731	898	968	968	968	968		3	1835
1150	SRR1645510_pass.fasta	19	9	36	188	342	554	731	898	968	1	2	42	60	554	731	898	968	968	968	968	Not Available	3	1836
1151	SRR1645511_pass.fasta	19	9	36	47	66	555	717	901	971	1	2	42	60	125	149	901	971	971	971	971	gastroenteritis	4	1819
1152	SRR1645512_pass.fasta	19	9	36	47	66	555	717	901	971	1	2	42	60	125	149	901	971	971	971	971	gastroenteritis	4	1820
1153	SRR1645513_pass.fasta	19	9	36	47	66	555	717	901	971	1	2	42	60	125	149	901	971	971	971	971		4	1821
1154	SRR1645514_pass.fasta	19	9	36	47	66	555	717	902	972	1	2	42	60	125	149	901	971	971	971	971	gastroenteritis	4	1822
1155	SRR1645515_pass.fasta	19	9	36	47	66	555	717	901	971	1	2	42	60	125	149	901	971	971	971	971	gastroenteritis	4	1823
1156	SRR1645516_pass.fasta	19	9	36	47	66	555	734	903	973	1	2	42	60	125	149	901	971	971	971	971	gastroenteritis	4	1824
1157	SRR1645517_pass.fasta	19	9	36	47	66	555	717	901	971	1	2	42	60	125	149	901	971	971	971	971	gastroenteritis	4	1825
1158	SRR1645518_pass.fasta	19	9	36	47	66	555	717	901	971	1	2	42	60	125	149	901	971	971	971	971	Not Available	4	1826
1159	SRR1645519_pass.fasta	19	9	36	47	66	555	717	901	971	1	2	42	60	125	149	901	971	971	971	971	Not Available	4	1827
1160	SRR1645520_pass.fasta	19	14	36	56	68	556	735	904	974	1	2	42	60	125	735	904	974	974	974	974		5	1808
1161	SRR1645521_pass.fasta	19	14	36	56	344	556	735	905	975	1	2	42	60	125	735	905	975	974	974	974	gastroenteritis	5	1809
1162	SRR1645522_pass.fasta	19	14	36	56	68	556	735	906	976	1	2	42	60	125	735	904	974	974	974	974	gastroenteritis	5	1810
1163	SRR1645523_pass.fasta	19	14	36	56	68	556	735	906	976	1	2	42	60	125	735	904	974	974	974	974	gastroenteritis	5	1811
1164	SRR1645524_pass.fasta	19	14	36	56	68	556	735	906	976	1	2	42	60	125	735	904	974	974	974	974	gastroenteritis	5	1813
1165	SRR1645525_pass.fasta	19	14	36	56	68	556	736	907	977	1	2	42	60	125	735	904	974	974	974	974	gastroenteritis	5	1814
1166	SRR1645526_pass.fasta	19	14	36	56	68	556	735	906	976	1	2	42	60	125	735	904	974	974	974	974	gastroenteritis	5	1815
1167	SRR1645527_pass.fasta	19	14	36	56	68	556	735	906	978	1	2	42	60	125	735	904	974	974	974	974		5	1816
1168	SRR1645528_pass.fasta	19	14	36	56	68	556	735	906	976	1	2	42	60	125	735	904	974	974	974	974	gastroenteritis	5	1817
1116	SRR1645476_pass.fasta	19	9	47	187	341	550	721	882	949	1	2	42	60	550	721	882	949	949	949	949	gastroenteritis	1 - dual infection	1690
1140	SRR1645500_pass.fasta	19	9	116	56	66	544	730	897	967	1	2	42	60	125	149	897	967	967	962	941	gastroenteritis	2 - not linked	1845
1147	SRR1645507_pass.fasta	3412	9	117	56	343	544	733	900	970	1	2	42	60	125	733	900	970	970	970	970	gastroenteritis	3 - not linked	1833
1108	L1183_S24_L001_pass.fasta	19	9	47	56	66	544	714	874	941	1	2	42	60	125	714	874	941	941	941	941		DT170 BG	1183
1109	L842_S20_L001_pass.fasta	19	9	47	56	66	544	715	875	942	1	2	42	60	125	715	875	942	942	942	941		DT170 BG	842
1110	L843_S21_L001_pass.fasta	19	2	115	185	337	545	716	876	943	1	115	185	337	545	716	876	943	943	943	943		DT170 BG	843
1111	L844_S22_L001_pass.fasta	19	9	47	56	338	546	717	877	944	1	2	42	60	125	149	877	944	944	944	941		DT170 BG	844
1112	L944_S23_L001_pass.fasta	19	2	54	186	339	547	718	878	945	1	1	95	339	547	718	878	945	945	945	945		DT170 BG	944

## Sheet: 6
Supplementary Table 6 Enterobacteriaceae species genomes used to identify core genes.
Species	Assembly	Strain
Atlantibacter_hermannii	GCF_000248015.1	NBRC_105704
Buttiauxella_agrestis	GCF_000735355.1	ATCC_33320
Cedecea_neteri	GCF_000757825.1	SSMD04
Citrobacter_koseri	GCF_000018045.1	ATCC BAA-895
Cronobacter_sakazaki	GCF_000982825.1	ATCC 29544
Enterobacter_cloacae_subsp_cloacae	GCF_000025565.1	ATCC_13047
Escherichia_Coli_Sakai_genome	GCF_000008865.1	O157:H7 str. Sakai
Franconibacter_helveticus	GCF_000463115.2	LMG_23732
Klebsiella_pneumoniae	GCF_000240185.1	subsp. pneumoniae HS11286
Kluyvera_ascorbata	GCF_000735365.1	ATCC 33433
Kosakonia_radicincitans	GCF_001887675.1	GXGL-4A
Leclercia_adecarboxylata	GCF_000735515.1	ATCC 23216 = NBRC 102595
Lelliottia_amnigena	GCF_001652505.2	ZB04
Pluralibacter_gergoviae	GCF_000757785.1	FB2
Raoultella_ornithinolytica	GCF_000367425.1	B6
Salmonella_enterica	AE006468.2	Typhimurium LT2
Shigella_dysenteriae	GCF_000012005.1	Sd197
Siccibacter_turicensis	GCF_000463155.2	LMG_23730
Trabulsiella_guamensis	GCF_000734965.1	ATCC_49490
Yokenella_regensburgei	GCF_000735455.1	ATCC_49455

## Sheet: 7
Supplementary Table 7. Filters used to define each preference, used in classifying loci .
Preference number	include dn/ds values within:	Maximum number of genomes with part of allele missing (0-20%)	Maximum number of Enteriditis genomes with part of allele missing (0-20%)	Maximum number of genomes with part or all of gene missing (20-100%)	Maximum number of Enteriditis genomes with part or all of gene missing (20-100%)	Only include enterobacteriales core	signalP exclude sectreted	TMHMM exclude predicted transmemrane proteins	Biocyc only include cytoplasmic	pSORT prediction: Cytoplasmic only	Bioicyc only include cytoplasmic and inner membrane	Exclude SEED functional categories	Exclude effectors	exclude genes within prophage	Exlude loci missing in more than X% of salmonella genomes	Exclude tandem repeats?	Exclude homopolymers?
1	quartile 1 to quartile 3	0	0	0	0	Y	Y	Y	Y	Y	Y	Y	Y	TRUE	Y	Y	Y
2	10th to 90th percentile	0	0	0	0	Y	Y	Y	Y	Y	Y	Y	Y	TRUE	Y	Y	Y
3	10th to 90th percentile	5	5	0	0	Y	Y	Y	Y	Y	Y	Y	Y	TRUE	Y	Y	Y
4	10th to 90th percentile	5	5	5	5	Y	Y	Y	Y	Y	Y	Y	Y	TRUE	Y	Y	Y
5	10th to 90th percentile	5	5	5	5	N	Y	Y	Y	Y	Y	Y	Y	TRUE	Y	Y	Y
6	10th to 90th percentile	5	5	5	5	N	N	N	Y	Y	Y	Y	Y	TRUE	Y	Y	Y
7	10th to 90th percentile	5	5	5	5	N	N	N	N	N	Y	Y	Y	TRUE	Y	Y	Y
8	10th to 90th percentile	5	5	5	5	N	N	N	N	N	N	Y	Y	TRUE	Y	Y	Y
9	10th to 90th percentile	5	5	5	5	N	N	N	N	N	N	N	Y	TRUE	Y	Y	Y
10	10th to 90th percentile	10	10	10	10	N	N	N	N	N	N	N	Y	TRUE	Y	Y	Y
11	all	10	10	10	10	N	N	N	N	N	N	N	N	TRUE	Y	Y	Y
12	all	10	10	10	10	N	N	N	N	N	N	N	N	FALSE	Y	Y	Y
13	all	10	50	10	50	N	N	N	N	N	N	N	N	FALSE	Y	Y	Y
14	all	10	50	10	50	N	N	N	N	N	N	N	N	FALSE	N	Y	Y
15	all	10	50	10	50	N	N	N	N	N	N	N	N	FALSE	N	N	N
16	all	25	50	25	50	N	N	N	N	N	N	N	N	FALSE	N	N	N
17	all	any	any	any	any	N	N	N	N	N	N	N	N	FALSE	N	N	N

## Sheet: 8
Supplementary Table 8. Numbers of loci with preferences in each scheme with preference and distance limits for each scheme.
	Count of loci with each preference number per scheme
Row Labels	1	2	3	4	5	6	7	8	9	10	11	12	13	14	15	16	17	STM specific	STM intergenic	7 gene MLST	Total	Maximum preference allowed	Minimum distance to other loci*
MGT2	18																				18	1	20000
MGT3	32	11	16	18																	77	5	20000
MGT4	4	3	10	57	59	23															156	6	8000
MGT5	4	5	6	27	25	10	14	59	25	66											241	10	4000
MGT6	16	27	43	140	139	70	42	137	68												682	12	0
MGT7								41	33	242	313	13	93	67	22	220					1044	16	0
MGT8	74	46	75	242	223	103	56	237	126	308	313	13	109	107	55	389	473			7	2956	Any	0
MGT9	74	46	75	242	223	103	56	237	126	308	313	13	109	107	55	389	473	918	1419	7	5293	Any	0
* including any loci already called in another level

## Sheet: 9
Supplementary Table 9. Loci assignments to MGT1-9 schemes with LT2 genome IDs, location, length, orientation and gene name.
ID	LT2_accession	Locus selection preference	Scheme	LT2 genome (NC_003197.2) position	length	LT2 orientation	LT2 gene name
STMMW_00951	STM0090	1	MGT2	102663	821	-	ksgA
STMMW_02271	STM0221	1	MGT2	259356	758	+	uppS
STMMW_04941	STM0424	1	MGT2	477417	242	-	xseB
STMMW_11691	STM1161	1	MGT2	1247641	254	-	yceP
STMMW_12971	STM1290	1	MGT2	1368684	995	-	gapA
STMMW_18731	STM1892	1	MGT2	1987414	776	+	znuC
STMMW_29531	STM2992	1	MGT2	3142848	1331	+	argA
STMMW_30081	STM3048	1	MGT2	3206924	980	+	ygfZ
STMMW_31401	STM3180	1	MGT2	3343530	314	+	ygiN
STMMW_33051	STM3306	1	MGT2	3474557	287	+	nlp
STMMW_34242	STM3432	1	MGT2	3591836	190	-	rpmC
STMMW_34991	STM3509	1	MGT2	3667899	770	-	bioH
STMMW_35311	STM3542	1	MGT2	3711511	529	-	gntK
STMMW_38241	STM3839	1	MGT2	4045698	140	+	rpmH
STMMW_38771	STM3902	1	MGT2	4110633	259	+	ilvM
STMMW_42971	STM4349	1	MGT2	4593654	1076	-	yjeQ
STMMW_43371	STM4393	1	MGT2	4631250	227	+	rpsR
STMMW_45021	STM4559	1	MGT2	4813134	680	+	yjjG
STMMW_00041	STM0005	3	MGT3	5114	773	-	yaaA
STMMW_00501	STM0049	2	MGT3	57796	950	+	lytB
STMMW_01251	STM0119	1	MGT3	139947	458	+	yabB
STMMW_01451	STM0139	1	MGT3	162464	743	-	yacF
STMMW_01771	STM0171	4	MGT3	201410	662	-	yadF
STMMW_02461	STM0240	1	MGT3	281239	418	+	yaeJ
STMMW_02621	STM0263	2	MGT3	302876	463	-	rnhA
STMMW_03191	STM0308	1	MGT3	351722	767	-	yafV
STMMW_04621	STM0392	2	MGT3	442930	911	-	rdgC
STMMW_05281	STM0457	4	MGT3	514233	818	+	cof
STMMW_05531	STM0483	1	MGT3	540245	551	+	apt
STMMW_06091	STM0541	1	MGT3	602491	212	-	ybcJ
STMMW_07181	STM0653	2	MGT3	716569	473	+	ybeL
STMMW_07401	STM0682	3	MGT3	741695	1220	-	nagC
STMMW_08121	STM0760	3	MGT3	823775	1052	+	aroG
STMMW_08551	STM0803	1	MGT3	871652	512	+	moaB
STMMW_09451	STM0932	4	MGT3	1006521	1009	-	STM0932
STMMW_09751	STM0963	3	MGT3	1043795	1292	+	serS
STMMW_10001	STM0989	2	MGT3	1075624	893	+	STM0989
STMMW_10731	STM1060	4	MGT3	1148668	1105	-	STM1060
STMMW_10971	STM1084	1	MGT3	1173844	325	-	yccK
STMMW_12011	STM1192	1	MGT3	1276143	1079	+	plsX
STMMW_12301	STM1221	4	MGT3	1306765	821	+	cobB
STMMW_13411	STM1334	4	MGT3	1414233	434	+	infC
STMMW_13781	STM1372	4	MGT3	1454934	1245	+	sufD
STMMW_14411	STM1438	1	MGT3	1514775	239	+	ydhL
STMMW_14661	STM1463	4	MGT3	1537487	1001	-	add
STMMW_17141	STM1718	1	MGT3	1815125	586	+	btuR
STMMW_17451	STM1750	4	MGT3	1845997	617	-	tdk
STMMW_17651	STM1773	3	MGT3	1871293	809	-	ychA
STMMW_18061	STM1814	4	MGT3	1912081	707	+	minC
STMMW_18401	STM1851	4	MGT3	1950126	239	+	STM1851
STMMW_19701	STM1991	4	MGT3	2073887	458	-	vsr
STMMW_21041	STM2073	3	MGT3	2151915	1079	+	hisC
STMMW_21711	STM2140	1	MGT3	2234011	899	+	yegS
STMMW_22251	STM2193	3	MGT3	2290442	668	-	folE
STMMW_22531	STM2222	4	MGT3	2323700	695	-	rsuA
STMMW_23031	STM2279	3	MGT3	2384928	253	+	yfaE
STMMW_23681	STM2346	1	MGT3	2458407	554	-	STM2346
STMMW_24021	STM2380	1	MGT3	2492047	275	-	yfcL
STMMW_24451	STM2426	1	MGT3	2538784	223	-	STM2426
STMMW_25081	STM2490	1	MGT3	2605066	572	+	gcvR
STMMW_25391	STM2522	3	MGT3	2654871	1274	-	hisS
STMMW_25541	STM2537	1	MGT3	2677648	200	-	yfhJ
STMMW_25951	STM2579	1	MGT3	2723186	728	-	recO
STMMW_26691	STM2649	2	MGT3	2788657	419	+	trxC
STMMW_27001	STM2686	1	MGT3	2825581	290	-	yfjF
STMMW_27921	STM2830	1	MGT3	2976004	497	-	ygaD
STMMW_28181	STM2856	4	MGT3	3001100	262	+	hypC
STMMW_28961	STM2933	2	MGT3	3072357	605	-	cysC
STMMW_29271	STM2963	1	MGT3	3115083	449	-	STM2963
STMMW_29691	STM3008	3	MGT3	3165556	1040	+	tas
STMMW_30631	STM3102	1	MGT3	3262241	286	+	yggU
STMMW_31651	STM3204	1	MGT3	3369228	1241	+	cca
STMMW_32241	STM3223	3	MGT3	3391013	998	+	ygjR
STMMW_32831	STM3283	2	MGT3	3451631	269	-	rpsO
STMMW_33401	STM3341	1	MGT3	3510054	500	-	sspB
STMMW_33771	STM3379	3	MGT3	3550102	470	+	accB
STMMW_34561	STM3465	4	MGT3	3614941	404	-	yhfA
STMMW_35671	STM3578	1	MGT3	3746521	245	-	yhhP
STMMW_35851	STM3596	3	MGT3	3767658	842	+	yhiR
STMMW_36441	STM3655	4	MGT3	3839782	2069	-	glyS
STMMW_36711	STM3683	4	MGT3	3872709	1387	-	selA
STMMW_36901	STM3702	1	MGT3	3896559	251	-	grxC
STMMW_37141	STM3725	1	MGT3	3920636	479	+	kdtB
STMMW_38591	STM3875	3	MGT3	4084179	443	-	mioC
STMMW_39021	STM3927	2	MGT3	4136059	1075	+	STM3927
STMMW_39331	STM3962	4	MGT3	4166905	800	+	yigL
STMMW_39571	STM3987	1	MGT3	4195149	545	+	hemG
STMMW_39901	STM4026	3	MGT3	4236762	599	+	yihX
STMMW_40531	STM4088	1	MGT3	4297128	239	+	yiiU
STMMW_40881	STM4123	3	MGT3	4341432	1376	+	argH
STMMW_41181	STM4165	2	MGT3	4382763	488	-	rsd
STMMW_41701	STM4221	2	MGT3	4440177	1649	+	pgi
STMMW_42011	STM4251	1	MGT3	4471960	356	+	yjbR
STMMW_43581	STM4414	1	MGT3	4654756	530	-	ppa
STMMW_44031	STM4458	1	MGT3	4703051	386	-	yjgF
STMMW_00151	STM0016	5	MGT4	16493	533	-	STM0016
STMMW_01071	STM0101	5	MGT4	117241	695	-	araD
STMMW_01161	STM0110	4	MGT4	129057	605	-	leuD
STMMW_01371	STM0131	6	MGT4	153533	830	+	ftsQ
STMMW_01541	STM0148	5	MGT4	170860	950	-	STM0148
STMMW_01661	STM0160	4	MGT4	189603	362	+	yacL
STMMW_01941	STM0188	4	MGT4	217751	530	-	ligT
STMMW_02131	STM0207	4	MGT4	242071	690	-	pfs
STMMW_04381	STM0368	5	MGT4	417978	887	+	prpB
STMMW_04471	STM0377	6	MGT4	431595	1094	+	yaiW
STMMW_04721	STM0402	6	MGT4	458074	602	-	STM0402
STMMW_05051	STM0435	3	MGT4	487800	509	+	yajQ
STMMW_05161	STM0445	6	MGT4	500120	632	-	yajG
STMMW_05421	STM0472	5	MGT4	527404	551	-	maa
STMMW_05651	STM0495	4	MGT4	555406	479	-	ybaK
STMMW_05751	STM0505	4	MGT4	564932	770	-	ybbO
STMMW_06301	STM0565	6	MGT4	621813	236	+	STM0565
STMMW_06461	STM0581	5	MGT4	639019	341	+	STM0581
STMMW_06641	STM0599	5	MGT4	660682	413	+	ybdB
STMMW_06811	STM0616	5	MGT4	679347	410	-	rnk
STMMW_07011	STM0636	4	MGT4	698032	263	-	ybeD
STMMW_07111	STM0646	4	MGT4	707492	1031	-	holA
STMMW_07551	STM0697	5	MGT4	759194	542	+	seqA
STMMW_07701	STM0713	4	MGT4	779467	925	+	ybgK
STMMW_07851	STM0728	5	MGT4	793928	791	+	nei
STMMW_08011	STM0744	5	MGT4	813030	404	+	ybgC
STMMW_08311	STM0779	4	MGT4	844445	788	-	modE
STMMW_08441	STM0792	5	MGT4	858263	476	-	ybhB
STMMW_08751	STM0823	5	MGT4	890465	260	-	ybiJ
STMMW_08861	STM0835	4	MGT4	902274	473	+	STM0835
STMMW_08951	STM0844	4	MGT4	913788	899	-	pflE
STMMW_09621	STM0950	5	MGT4	1027682	677	-	STM0950
STMMW_09701	STM0958	4	MGT4	1035231	968	-	trxB
STMMW_09841	STM0973	5	MGT4	1055099	2282	-	pflB
STMMW_09911	STM0980	4	MGT4	1064997	683	+	cmk
STMMW_10081	STM0997	3	MGT4	1087700	647	+	ycbL
STMMW_10821	STM1069	4	MGT4	1160429	452	+	ycbG
STMMW_11101	STM1100	5	MGT4	1187494	440	-	hpaR
STMMW_11211	STM1111	5	MGT4	1198682	305	-	yccD
STMMW_11431	STM1135	4	MGT4	1225055	938	+	ycdW
STMMW_12161	STM1207	6	MGT4	1291143	638	+	ycfM
STMMW_12451	STM1235	4	MGT4	1322739	461	-	ymfB
STMMW_12681	STM1261	5	MGT4	1345307	326	+	STM1261
STMMW_12841	STM1277	5	MGT4	1354442	332	-	yeaO
STMMW_13091	STM1302	4	MGT4	1380933	806	-	xthA
STMMW_13171	STM1310	4	MGT4	1390110	827	-	nadE
STMMW_13291	STM1322	4	MGT4	1402331	668	-	yniC
STMMW_13901	STM1385	6	MGT4	1470424	752	-	ttrB
STMMW_14041	STM1399	5	MGT4	1484516	469	+	sscA
STMMW_14521	STM1449	4	MGT4	1523478	1274	+	tyrS
STMMW_14751	STM1475	5	MGT4	1551281	731	-	rstA
STMMW_16831	STM1688	6	MGT4	1781098	359	-	pspC
STMMW_17021	STM1707	4	MGT4	1800582	736	-	pyrF
STMMW_17311	STM1736	4	MGT4	1830793	401	+	yciA
STMMW_17541	STM1762	4	MGT4	1856169	709	-	narJ
STMMW_17751	STM1783	4	MGT4	1881087	608	+	pth
STMMW_17821	STM1790	6	MGT4	1889074	393	+	STM1790
STMMW_18161	STM1824	5	MGT4	1921163	1364	+	pabB
STMMW_18851	STM1902	4	MGT4	1997205	566	+	yecD
STMMW_18941	STM1911	5	MGT4	2006441	1139	-	STM1911
STMMW_19121	STM1929	5	MGT4	2024719	777	-	otsB
STMMW_19281	STM1949	4	MGT4	2039364	224	+	yecF
STMMW_20891	STM2059	6	MGT4	2133645	335	-	yeeX
STMMW_20981	STM2067	3	MGT4	2144258	1430	+	sbcB
STMMW_21791	STM2148	6	MGT4	2242253	314	+	STM2148
STMMW_21921	STM2160	5	MGT4	2256366	731	+	yehV
STMMW_22381	STM2206	4	MGT4	2306223	1130	-	fruF
STMMW_22471	STM2216	4	MGT4	2316218	1805	+	yejA
STMMW_22911	STM2266	6	MGT4	2364275	1052	-	apbE
STMMW_23191	STM2295	5	MGT4	2402596	425	+	yfaO
STMMW_23361	STM2313	5	MGT4	2419659	917	+	elaC
STMMW_23521	STM2330	6	MGT4	2440124	938	-	lrhA
STMMW_23781	STM2356	6	MGT4	2466581	569	-	ubiX
STMMW_23911	STM2369	6	MGT4	2481274	1012	-	usg
STMMW_24121	STM2390	1	MGT4	2501739	284	-	yfcZ
STMMW_24361	STM2414	5	MGT4	2529716	392	+	yfeD
STMMW_24531	STM2434	5	MGT4	2547317	239	-	STM2434
STMMW_24661	STM2447	6	MGT4	2558621	575	-	STM2447
STMMW_24831	STM2464	5	MGT4	2574811	299	-	eutN
STMMW_24961	STM2477	3	MGT4	2587088	575	-	yffH
STMMW_25011	STM2482	3	MGT4	2597333	356	+	yffB
STMMW_25171	STM2500	4	MGT4	2614110	637	+	purN
STMMW_25661	STM2549	5	MGT4	2687491	818	+	asrB
STMMW_25761	STM2559	5	MGT4	2700014	2081	+	cadA
STMMW_26801	STM2665	4	MGT4	2807671	338	+	yfiA
STMMW_26901	STM2676	2	MGT4	2816643	248	-	rpsP
STMMW_27731	STM2806	5	MGT4	2952107	406	+	nrdI
STMMW_27801	STM2813	4	MGT4	2961125	530	+	emrR
STMMW_28031	STM2841	5	MGT4	2986515	1129	+	ygbD
STMMW_28431	STM2881	5	MGT4	3024419	248	-	iacP
STMMW_29201	STM2957	4	MGT4	3105173	1295	-	ygcA
STMMW_29401	STM2977	5	MGT4	3130102	1418	+	fucK
STMMW_29621	STM3001	4	MGT4	3158023	794	-	thyA
STMMW_29791	STM3017	5	MGT4	3177580	761	-	kduD
STMMW_29991	STM3039	5	MGT4	3198604	545	+	idi
STMMW_30191	STM3059	4	MGT4	3220988	584	-	ygfB
STMMW_30321	STM3071	5	MGT4	3233303	425	+	STM3071
STMMW_30721	STM3111	4	MGT4	3269772	275	+	yggX
STMMW_30871	STM3127	5	MGT4	3287127	374	-	STM3127
STMMW_30951	STM3135	5	MGT4	3296135	1184	+	STM3135
STMMW_31001	STM3140	6	MGT4	3304437	866	+	yghU
STMMW_31211	STM3161	4	MGT4	3321002	1187	+	metC
STMMW_31561	STM3195	3	MGT4	3357858	653	-	ribB
STMMW_31731	STM3212	4	MGT4	3378379	506	-	mug
STMMW_32351	STM3235	4	MGT4	3400019	896	-	yhaJ
STMMW_32451	STM3245	5	MGT4	3412480	938	-	tdcA
STMMW_32691	STM3269	5	MGT4	3437759	518	+	yhbO
STMMW_32971	STM3298	1	MGT4	3467449	332	+	yhbY
STMMW_33201	STM3321	2	MGT4	3485873	287	+	yhbH
STMMW_33281	STM3329	4	MGT4	3492929	929	-	yhcC
STMMW_33601	STM3362	6	MGT4	3529237	266	+	STM3362
STMMW_33921	STM3399	4	MGT4	3572489	554	+	yrdA
STMMW_34061	STM3413	5	MGT4	3582408	368	-	yhdN
STMMW_34431	STM3451	4	MGT4	3603494	385	-	yheN
STMMW_34721	STM3482	5	MGT4	3637260	750	-	gph
STMMW_34861	STM3496	4	MGT4	3652392	668	+	yrfG
STMMW_35491	STM3560	4	MGT4	3728666	713	-	livF
STMMW_35571	STM3568	2	MGT4	3735939	854	-	rpoH
STMMW_36011	STM3612	4	MGT4	3787592	929	+	kdgK
STMMW_36311	STM3641	6	MGT4	3828503	704	-	yhjY
STMMW_36511	STM3663	6	MGT4	3849403	824	-	bax
STMMW_36811	STM3693	4	MGT4	3887580	772	+	lldR
STMMW_37321	STM3743	1	MGT4	3936198	689	+	spoU
STMMW_37841	STM3795	5	MGT4	3995635	290	-	ilvN
STMMW_38351	STM3850	5	MGT4	4057119	583	+	yieF
STMMW_38491	STM3864	4	MGT4	4073684	419	-	atpC
STMMW_38721	STM3888	4	MGT4	4098960	704	-	yieP
STMMW_38911	STM3915	3	MGT4	4124849	329	+	trxA
STMMW_39191	STM3948	3	MGT4	4153100	703	+	yigA
STMMW_39471	STM3976	5	MGT4	4182147	782	+	yigW
STMMW_39611	STM3996	4	MGT4	4203209	986	+	yihE
STMMW_39721	STM4008	5	MGT4	4217022	406	-	STM4008
STMMW_40071	STM4042A	5	MGT4	4252854	566	+	STM4042A
STMMW_40651	STM4100	4	MGT4	4309726	1160	+	metB
STMMW_40751	STM4109	5	MGT4	4323831	662	-	talC
STMMW_41021	STM4149	4	MGT4	4363118	428	+	rplK
STMMW_41311	STM4182	4	MGT4	4400854	929	+	metA
STMMW_41411	STM4192	5	MGT4	4414906	539	+	STM4192
STMMW_41831	STM4233	3	MGT4	4454714	497	+	ubiC
STMMW_41911	STM4241	3	MGT4	4461816	515	-	zur
STMMW_42181	STM4267	5	MGT4	4505147	668	+	STM4267
STMMW_42301	STM4279	6	MGT4	4518235	667	+	nrfC
STMMW_42401	STM4289	4	MGT4	4530183	335	-	phnA
STMMW_42711	STM4322	5	MGT4	4566786	575	-	yjdC
STMMW_42851	STM4337	5	MGT4	4580672	587	-	ecnR
STMMW_43111	STM4367	4	MGT4	4610616	425	+	yjeB
STMMW_43241	STM4380	5	MGT4	4622215	749	+	yjfP
STMMW_43501	STM4406	1	MGT4	4643334	272	+	ytfK
STMMW_43831	STM4440	5	MGT4	4683959	338	+	STM4440
STMMW_44151	STM4469	4	MGT4	4711765	1004	-	argI
STMMW_44571	STM4511	5	MGT4	4765084	908	-	yjiE
STMMW_44761	STM4530	6	MGT4	4786318	956	-	yjiA
STMMW_44901	STM4544	5	MGT4	4803550	539	-	dnaT
STMMW_45111	STM4569	4	MGT4	4823726	1223	+	deoB
STMMW_45211	STM4578	4	MGT4	4833242	968	+	serB
STMMW_45281	STM4585	6	MGT4	4842040	647	+	gpmB
STM3012	STM3012	5	MGT5	3171669	1022	+	STM3012
STMMW_00101	STM0011	6	MGT5	10841	404	-	yaaI
STMMW_00401	STM0039	8	MGT5	46190	1166	+	nhaA
STMMW_00441	STM0043	2	MGT5	52280	263	-	rpsT
STMMW_00901	STM0085	4	MGT5	98255	530	+	yabF
STMMW_01001	STM0095	3	MGT5	109331	659	-	rluA
STMMW_01211	STM0115	5	MGT5	134569	944	+	leuO
STMMW_01301	STM0124	9	MGT5	144967	1354	+	murF
STMMW_01411	STM0135	6	MGT5	158199	428	+	yacA
STMMW_01611	STM0155	10	MGT5	182720	284	+	STM0155
STMMW_01721	STM0166	5	MGT5	195016	860	-	speE
STMMW_01841	STM0178	5	MGT5	209293	440	+	yadI
STMMW_01981	STM0192	8	MGT5	225977	797	+	fhuC
STMMW_02211	STM0215	1	MGT5	253053	794	-	map
STMMW_02341	STM0228	9	MGT5	266996	788	+	lpxA
STMMW_02521	STM0246	8	MGT5	286378	653	-	yaeE
STMMW_03241	STM0313	4	MGT5	357801	1055	+	dinP
STMMW_03311	STM0320	10	MGT5	364981	1052	-	phoE
STMMW_04301	STM0360	8	MGT5	408767	1403	+	STM0360
STMMW_04551	STM0385	8	MGT5	438130	1112	+	yaiC
STMMW_04681	STM0398	8	MGT5	451555	1295	+	phoR
STMMW_04771	STM0407	8	MGT5	462332	1847	+	secD
STMMW_04831	STM0413	7	MGT5	467538	863	-	tsx
STMMW_04901	STM0420	8	MGT5	473004	492	+	pgpA
STMMW_05111	STM0440	8	MGT5	494257	329	-	cyoD
STMMW_05221	STM0451	4	MGT5	508106	272	+	hupB
STMMW_05331	STM0462	10	MGT5	520527	338	+	glnK
STMMW_05471	STM0477	4	MGT5	533757	653	+	acrR
STMMW_05601	STM0490	5	MGT5	547880	967	-	aes
STMMW_05691	STM0499	4	MGT5	560559	416	+	cueR
STMMW_05791	STM0509	7	MGT5	569725	1133	+	STM0509
STMMW_06011	STM0533	10	MGT5	596055	1067	-	purK
STMMW_06201	STM0552	10	MGT5	612709	596	-	fimW
STMMW_06521	STM0587	6	MGT5	645250	218	+	ybdZ
STMMW_06541	STM0589	8	MGT5	649599	1136	+	fepE
STMMW_06591	STM0594	6	MGT5	654993	956	-	fepB
STMMW_06721	STM0607	10	MGT5	669265	746	-	dsbG
STMMW_06891	STM0624	5	MGT5	686573	1072	-	citC
STMMW_07301	STM0665	7	MGT5	728912	926	-	gltI
STMMW_07471	STM0689	8	MGT5	751374	1304	-	citA
STMMW_07641	STM0706	10	MGT5	772359	1679	-	kdpA
STMMW_07891	STM0732	8	MGT5	797995	389	+	sdhC
STMMW_07941	STM0737	10	MGT5	804564	1208	+	sucB
STMMW_08261	STM0774	10	MGT5	838383	1141	-	galK
STMMW_08381	STM0786	10	MGT5	850323	1283	-	ybhC
STMMW_08491	STM0797	2	MGT5	863107	678	+	bioD
STMMW_08631	STM0811	8	MGT5	876153	962	-	ybhN
STMMW_08681	STM0816	10	MGT5	880838	1130	-	ybhS
STMMW_08811	STM0830	7	MGT5	896267	746	-	glnH
STMMW_09001	STM0849	7	MGT5	920008	1538	+	yliB
STMMW_09041	STM0853	10	MGT5	925088	383	+	yliH
STMMW_09161	STM0865	8	MGT5	937577	608	-	ybjG
STMMW_09281	STM0877	7	MGT5	948388	1112	+	potF
STMMW_09401	STM0890	7	MGT5	960297	731	-	artI
STMMW_09511	STM0938	10	MGT5	1014762	791	-	ybjE
STMMW_09871	STM0976	8	MGT5	1060600	692	+	ycaP
STMMW_10151	STM1004	10	MGT5	1096834	1202	-	pncB
STMMW_10891	STM1076	3	MGT5	1168512	458	-	mgsA
STMMW_11021	STM1090	5	MGT5	1177861	341	-	pipC
STMMW_11141	STM1104	5	MGT5	1191824	380	+	hpaF
STMMW_11291	STM1119	10	MGT5	1205211	596	-	wraB
STMMW_11341	STM1125	10	MGT5	1211969	1508	+	putP
STMMW_11491	STM1141	6	MGT5	1229317	395	-	csgE
STMMW_11561	STM1148	10	MGT5	1233542	1422	+	ymdC
STMMW_11781	STM1170	8	MGT5	1254953	1574	+	mviN
STMMW_11861	STM1178	9	MGT5	1261030	755	+	flgF
STMMW_11921	STM1184	9	MGT5	1267134	953	+	flgL
STMMW_12091	STM1200	4	MGT5	1283625	630	+	tmk
STMMW_12221	STM1213	5	MGT5	1296541	635	-	ycfQ
STMMW_12351	STM1226	8	MGT5	1312053	1103	-	potA
STMMW_12411	STM1231	9	MGT5	1318680	673	-	phoP
STMMW_12511	STM1241	10	MGT5	1329456	239	-	msgA
STMMW_12631	STM1256	8	MGT5	1340748	973	+	STM1256
STMMW_13031	STM1296	3	MGT5	1374931	551	+	ydjA
STMMW_13231	STM1316	5	MGT5	1394935	1355	+	celF
STMMW_13351	STM1328	6	MGT5	1407109	959	-	STM1328
STMMW_13471	STM1340	10	MGT5	1419553	989	+	btuC
STMMW_13531	STM1346	10	MGT5	1425041	191	-	ydiE
STMMW_13721	STM1366	4	MGT5	1449552	406	+	STM1366
STMMW_14181	STM1413	10	MGT5	1493294	368	+	ssaM
STMMW_14251	STM1420	8	MGT5	1499383	262	+	ssaS
STMMW_14311	STM1428	10	MGT5	1505664	1205	-	ydhC
STMMW_14461	STM1443	8	MGT5	1519474	202	-	ydhI
STMMW_14581	STM1455	6	MGT5	1529878	620	-	ydgP
STMMW_14701	STM1469	10	MGT5	1543992	1403	+	fumC
STMMW_14821	STM1482	8	MGT5	1560243	362	+	ydgF
STMMW_14891	STM1489	10	MGT5	1566440	695	+	ynfK
STMMW_15041	STM1504	10	MGT5	1581793	326	+	ynfA
STMMW_15091	STM1509	10	MGT5	1587595	203	-	ydfZ
STMMW_15201	STM1520	10	MGT5	1597522	402	-	marR
STMMW_15861	STM1591	10	MGT5	1678855	448	+	ydcZ
STMMW_16401	STM1645	10	MGT5	1736956	191	-	ynbE
STMMW_16471	STM1652	10	MGT5	1746125	434	+	ynaF
STMMW_16581	STM1662	8	MGT5	1756273	254	-	ynaJ
STMMW_16751	STM1680	10	MGT5	1773794	728	+	ycjI
STMMW_16881	STM1693	8	MGT5	1785489	794	+	sapB
STMMW_17221	STM1727	4	MGT5	1824267	805	+	trpA
STMMW_17381	STM1743	8	MGT5	1836622	1003	-	oppD
STMMW_17501	STM1755	4	MGT5	1851053	458	+	ychJ
STMMW_17711	STM1779	4	MGT5	1876642	847	+	ipk
STMMW_17861	STM1794	8	MGT5	1893092	89	+	STM1794
STMMW_17921	STM1800	9	MGT5	1898792	914	+	ycgQ
STMMW_17961	STM1804	10	MGT5	1904304	1532	+	ycgB
STMMW_18241	STM1832	10	MGT5	1930355	860	+	manZ
STMMW_18294	STM1840	8	MGT5	1936916	143	-	yobG
STMMW_18361	STM1847	4	MGT5	1943983	584	-	yebR
STMMW_18611	STM1880	8	MGT5	1974066	659	-	yebE
STMMW_18981	STM1915	9	MGT5	2011625	644	-	cheZ
STMMW_19031	STM1920	9	MGT5	2016651	503	-	cheW
STMMW_19201	STM1938	5	MGT5	2031683	665	-	yecA
STMMW_19341	STM1955	9	MGT5	2044134	551	-	fliZ
STMMW_19401	STM1960	9	MGT5	2049399	1403	+	fliD
STMMW_19481	STM1968	9	MGT5	2056005	314	-	fliE
STMMW_19571	STM1977	9	MGT5	2064537	409	+	fliN
STMMW_19651	STM1986	5	MGT5	2068946	815	+	yedP
STMMW_20351	STM2001	10	MGT5	2082348	797	+	yeeI
STMMW_20941	STM2064	5	MGT5	2138083	574	-	phsB
STMMW_21111	STM2080	10	MGT5	2157955	1166	-	udg
STMMW_21341	STM2103	9	MGT5	2185569	1394	-	wcaJ
STMMW_21421	STM2110	9	MGT5	2193746	554	-	wcaF
STMMW_21501	STM2118	9	MGT5	2201509	1055	-	wza
STMMW_21631	STM2131	9	MGT5	2224539	718	+	baeR
STMMW_21851	STM2154	8	MGT5	2248463	1109	-	mrp
STMMW_22021	STM2170	8	MGT5	2267355	596	+	yohD
STMMW_22131	STM2181	8	MGT5	2277920	398	+	yohJ
STMMW_22321	STM2200	10	MGT5	2298887	1469	-	lysP
STMMW_22431	STM2212	4	MGT5	2311508	986	+	yeiR
STMMW_22581	STM2228	8	MGT5	2328919	1760	+	yejM
STMMW_22951	STM2271	8	MGT5	2370746	2846	-	rcsC
STMMW_23001	STM2276	4	MGT5	2380315	728	+	ubiG
STMMW_23081	STM2284	5	MGT5	2390235	1628	+	glpA
STMMW_23281	STM2304	9	MGT5	2411323	251	-	pmrD
STMMW_23421	STM2320	8	MGT5	2429801	550	-	nuoJ
STMMW_23581	STM2336	8	MGT5	2447143	455	-	STM2336
STMMW_23621	STM2340	5	MGT5	2453148	953	-	STM2340
STMMW_23851	STM2363	9	MGT5	2475890	488	-	cvpA
STMMW_24251	STM2402	10	MGT5	2516004	1238	-	yfdZ
STMMW_24311	STM2407	10	MGT5	2523331	326	+	ypeC
STMMW_24611	STM2442	8	MGT5	2553727	864	-	cysW
STMMW_24991	STM2480	8	MGT5	2591761	1700	+	narQ
STMMW_25461	STM2529	10	MGT5	2662301	615	-	STM2529
STMMW_25611	STM2544	2	MGT5	2682932	494	-	yfhP
STMMW_25721	STM2555	10	MGT5	2693682	1253	-	glyA
STMMW_25811	STM2564	8	MGT5	2706175	1442	-	yfhK
STMMW_25831	STM2567	10	MGT5	2712398	1544	+	yfhD
STMMW_25881	STM2572	10	MGT5	2717589	848	+	yfhH
STMMW_26611	STM2641	9	MGT5	2780431	1622	+	nadB
STMMW_26751	STM2655	5	MGT5	2795783	455	-	STM2655
STMMW_27601	STM2793	10	MGT5	2943014	1400	+	gabP
STMMW_27661	STM2799	5	MGT5	2947229	401	-	stpA
STMMW_27871	STM2820	4	MGT5	2968998	562	-	yqaB
STMMW_27981	STM2836	8	MGT5	2981084	359	+	gutM
STMMW_28121	STM2850	8	MGT5	2995625	923	-	hycD
STMMW_28261	STM2864	8	MGT5	3008968	838	+	sitD
STMMW_28501	STM2888	9	MGT5	3032611	777	-	spaR
STMMW_28571	STM2895	10	MGT5	3037980	403	-	invB
STMMW_28611	STM2899	10	MGT5	3043293	646	-	invF
STMMW_28791	STM2916	10	MGT5	3058830	628	-	ygbL
STMMW_29151	STM2952	10	MGT5	3097371	1298	-	eno
STMMW_29351	STM2972	5	MGT5	3123604	815	+	exo
STMMW_29481	STM2985	4	MGT5	3137168	442	+	ygdK
STMMW_29561	STM2995	10	MGT5	3149660	2880	-	ptr
STMMW_30151	STM3055	1	MGT5	3215594	1094	-	gcvT
STMMW_30261	STM3065	7	MGT5	3226755	746	-	yggE
STMMW_30541	STM3093	6	MGT5	3255411	707	+	endA
STMMW_30761	STM3115	8	MGT5	3275340	707	+	yqgA
STMMW_31111	STM3151	5	MGT5	3313959	287	-	yghW
STMMW_31321	STM3172	7	MGT5	3334474	1412	-	sufI
STMMW_31481	STM3188	2	MGT5	3350939	1163	+	ygiC
STMMW_31621	STM3201	10	MGT5	3364047	2843	-	glnE
STMMW_32191	STM3218	5	MGT5	3384802	1289	+	oat
STMMW_32281	STM3227	5	MGT5	3395867	383	+	yqjB
STMMW_32881	STM3288	4	MGT5	3457850	422	-	yhbC
STMMW_32911	STM3293	8	MGT5	3461859	332	-	secG
STMMW_33131	STM3314	10	MGT5	3480020	935	+	yrbG
STMMW_33331	STM3334	10	MGT5	3503099	1266	+	STM3334
STMMW_33471	STM3348	7	MGT5	3515424	1367	+	degQ
STMMW_33661	STM3368	10	MGT5	3534357	1445	-	tldD
STMMW_33701	STM3372	8	MGT5	3541915	491	-	mreD
STMMW_33841	STM3386	10	MGT5	3556651	884	+	yhdJ
STMMW_33991	STM3406	4	MGT5	3576943	509	+	def
STMMW_34141	STM3421	4	MGT5	3587373	434	-	rplO
STMMW_34361	STM3444	2	MGT5	3597930	194	-	bfd
STMMW_34501	STM3458	4	MGT5	3609034	540	-	yheR
STMMW_34621	STM3471	10	MGT5	3620965	156	-	yhfG
STMMW_34661	STM3475	10	MGT5	3626067	322	+	nirD
STMMW_34781	STM3488	7	MGT5	3643221	1238	-	hofQ
STMMW_34901	STM3500	3	MGT5	3656574	1619	+	pckA
STMMW_35131	STM3524	8	MGT5	3687311	830	-	glpG
STMMW_35631	STM3574	6	MGT5	3741236	371	-	yhhM
STMMW_35741	STM3585	8	MGT5	3751846	1124	-	yhhJ
STMMW_35781	STM3589	8	MGT5	3758631	1373	+	pitA
STMMW_35961	STM3607	10	MGT5	3780713	899	+	yhjC
STMMW_36191	STM3628	10	MGT5	3812346	902	-	dppC
STMMW_36371	STM3647	8	MGT5	3834723	710	-	yiaF
STMMW_36771	STM3689	5	MGT5	3879661	362	+	yibL
STMMW_36951	STM3707	9	MGT5	3901380	1020	-	yibD
STMMW_37011	STM3712	10	MGT5	3907310	952	+	rfaC
STMMW_37251	STM3736	5	MGT5	3928446	857	-	STM3736
STMMW_37361	STM3747	10	MGT5	3941264	1391	+	yicE
STMMW_37391	STM3750	8	MGT5	3946918	1382	-	yicJ
STMMW_37521	STM3763	8	MGT5	3961554	2726	-	mgtB
STMMW_37541	STM3765	8	MGT5	3965704	902	+	yicL
STMMW_37651	STM3776	10	MGT5	3977397	1193	-	yicM
STMMW_37751	STM3786	8	MGT5	3985547	452	-	yicN
STMMW_37791	STM3790	10	MGT5	3990567	589	-	uhpA
STMMW_37961	STM3805	8	MGT5	4006759	336	-	yidH
STMMW_38011	STM3811	9	MGT5	4010985	1226	-	yidR
STMMW_38041	STM3820	7	MGT5	4018608	1400	-	STM3820
STMMW_38211	STM3836	4	MGT5	4041311	1073	-	recF
STMMW_38421	STM3857	7	MGT5	4063598	1040	-	pstS
STMMW_38531	STM3868	4	MGT5	4078001	533	-	atpH
STMMW_38651	STM3881	10	MGT5	4091672	419	+	rbsD
STMMW_38731	STM3897	4	MGT5	4105558	848	-	yifA
STMMW_38851	STM3910	3	MGT5	4118957	281	-	ppiC
STMMW_38961	STM3921	4	MGT5	4130434	1258	+	wecC
STMMW_39061	STM3935	8	MGT5	4141935	1139	-	hemY
STMMW_39281	STM3957	7	MGT5	4161759	746	+	pldA
STMMW_39401	STM3969	4	MGT5	4175778	1430	+	yigN
STMMW_39651	STM4001	1	MGT5	4209265	599	-	yihA
STMMW_39991	STM4035	8	MGT5	4243228	631	-	fdoI
STMMW_40141	STM4049	10	MGT5	4260067	848	+	rhaR
STMMW_40261	STM4061	9	MGT5	4271256	902	+	yiiP
STMMW_40471	STM4082	6	MGT5	4291158	596	-	yiiQ
STMMW_40591	STM4094	3	MGT5	4302194	1025	-	cytR
STMMW_40831	STM4118	9	MGT5	4333322	1733	-	yijP
STMMW_40931	STM4129	4	MGT5	4346649	1100	-	trmA
STMMW_41261	STM4173	10	MGT5	4388449	1397	+	hydH
STMMW_41751	STM4226	8	MGT5	4446187	410	+	yjbA
STMMW_42221	STM4271	8	MGT5	4510393	410	+	STM4271
STMMW_42771	STM4328	8	MGT5	4573273	1241	-	yjeH
STMMW_42931	STM4345	8	MGT5	4587314	1502	+	yjeM
STMMW_43011	STM4356	9	MGT5	4598400	1530	+	yjeF
STMMW_43051	STM4360	4	MGT5	4603566	942	+	miaA
STMMW_43431	STM4399	1	MGT5	4636384	662	-	ytfE
STMMW_43541	STM4410	4	MGT5	4647802	3775	+	ytfN
STMMW_43961	STM4452	10	MGT5	4692571	2138	-	nrdD
STMMW_44251	STM4479	10	MGT5	4722372	1100	+	yjgP
STMMW_44531	STM4507	5	MGT5	4761070	773	+	uxuR
STMMW_44631	STM4516	8	MGT5	4770702	1271	-	yjiN
STMMW_45071	STM4565	5	MGT5	4818804	863	-	yjjW
STMMW_00021	STM0003	4	MGT6	2801	929	+	thrB
STMMW_00051	STM0006	8	MGT6	5966	1430	-	yaaJ
STMMW_00061	STM0007	4	MGT6	7665	953	+	talB
STMMW_00081	STM0009	8	MGT6	9376	566	-	yaaH
STMMW_00091	STM0010	5	MGT6	10092	713	-	htgA
STMMW_00161	STM0017	6	MGT6	17043	443	-	STM0017
STMMW_00461	STM0045	3	MGT6	52872	938	+	ribF
STMMW_00481	STM0047	8	MGT6	56690	499	+	lspA
STMMW_00931	STM0088	1	MGT6	101424	848	-	apaH
STMMW_00941	STM0089	1	MGT6	102283	377	-	apaG
STMMW_00971	STM0092	9	MGT6	104471	1285	-	surA
STMMW_01151	STM0109	4	MGT6	126848	1658	-	yabN
STMMW_01181	STM0112	4	MGT6	131076	1091	-	leuB
STMMW_01191	STM0113	4	MGT6	132168	1570	-	leuA
STMMW_01221	STM0116	8	MGT6	135898	1661	+	ilvI
STMMW_01231	STM0117	2	MGT6	137562	491	+	ilvH
STMMW_01291	STM0123	9	MGT6	143493	1473	+	murE
STMMW_01401	STM0134	9	MGT6	156935	917	+	lpxC
STMMW_01431	STM0137	4	MGT6	161546	395	+	mutT
STMMW_01441	STM0138	1	MGT6	162263	191	-	yacG
STMMW_01501	STM0144	7	MGT6	167714	437	-	ppdD
STMMW_01521	STM0146	9	MGT6	169354	563	+	ampD
STMMW_01711	STM0165	5	MGT6	194201	794	-	speD
STMMW_01761	STM0170	4	MGT6	200816	536	+	hpt
STMMW_01851	STM0179	6	MGT6	209795	1229	+	yadE
STMMW_01901	STM0184	4	MGT6	213878	1414	-	pcnB
STMMW_01931	STM0187	4	MGT6	217030	704	-	sfsA
STMMW_02221	STM0216	3	MGT6	254298	725	+	rpsB
STMMW_02231	STM0217	2	MGT6	255281	851	+	tsf
STMMW_02251	STM0219	4	MGT6	257149	557	+	frr
STMMW_02261	STM0220	4	MGT6	257847	1196	+	dxr
STMMW_02291	STM0223	8	MGT6	260996	1352	+	yaeL
STMMW_02311	STM0225	9	MGT6	264917	485	+	hlpA
STMMW_02411	STM0235	4	MGT6	278220	389	+	yaeR
STMMW_02431	STM0237	4	MGT6	280048	260	-	rof
STMMW_02451	STM0239	1	MGT6	280693	545	+	yaeQ
STMMW_02501	STM0244	7	MGT6	285005	400	-	rcsF
STMMW_02511	STM0245	8	MGT6	285524	815	-	yaeC
STMMW_02591	STM0260	9	MGT6	299924	1367	-	dniR
STMMW_02611	STM0262	3	MGT6	302153	722	+	yafS
STMMW_03221	STM0311	3	MGT6	356073	767	+	yafJ
STMMW_03231	STM0312	6	MGT6	356841	710	-	yafK
STMMW_03271	STM0316	9	MGT6	360974	1457	-	pepD
STMMW_04351	STM0365	8	MGT6	414813	632	-	yahN
STMMW_04441	STM0374	5	MGT6	428188	623	+	yaiV
STMMW_04481	STM0378	8	MGT6	432727	308	-	yaiY
STMMW_04511	STM0381	6	MGT6	434716	713	+	STM0381
STMMW_04561	STM0386	6	MGT6	439257	809	-	proC
STMMW_04581	STM0388	5	MGT6	440846	545	+	aroL
STMMW_04591	STM0389	5	MGT6	441418	191	+	yaiA
STMMW_04601	STM0390	6	MGT6	441860	677	+	aroM
STMMW_04731	STM0403	6	MGT6	458886	581	-	yajB
STMMW_04781	STM0408	8	MGT6	464190	971	+	secF
STMMW_04871	STM0417	6	MGT6	471037	470	+	ribH
STMMW_04881	STM0418	2	MGT6	471528	419	+	nusB
STMMW_04921	STM0422	3	MGT6	474631	1862	-	dxs
STMMW_04931	STM0423	4	MGT6	476517	899	-	ispA
STMMW_05101	STM0439	8	MGT6	493355	890	-	cyoE
STMMW_05131	STM0442	8	MGT6	495190	1991	-	cyoB
STMMW_05141	STM0443	8	MGT6	497192	956	-	cyoA
STMMW_05181	STM0447	4	MGT6	501666	1298	+	tig
STMMW_05241	STM0453	6	MGT6	510690	374	+	ybaV
STMMW_05251	STM0454	4	MGT6	511168	398	+	ybaW
STMMW_05261	STM0455	4	MGT6	511672	695	-	ybaX
STMMW_05271	STM0456	5	MGT6	512432	1700	-	ybaE
STMMW_05301	STM0459	4	MGT6	516269	458	+	ybaO
STMMW_05361	STM0465	6	MGT6	523358	569	+	ybaY
STMMW_05381	STM0468	8	MGT6	524580	1550	-	ylaB
STMMW_05461	STM0476	9	MGT6	532422	1193	-	acrA
STMMW_05511	STM0481	5	MGT6	539119	515	-	priC
STMMW_05521	STM0482	8	MGT6	539715	377	+	ybaN
STMMW_05561	STM0486	4	MGT6	543214	604	+	recR
STMMW_05571	STM0487	4	MGT6	543905	1898	+	htpG
STMMW_05581	STM0488	2	MGT6	546044	644	+	adk
STMMW_05591	STM0489	3	MGT6	546917	962	+	hemH
STMMW_05731	STM0503	8	MGT6	563167	765	+	ybbM
STMMW_05741	STM0504	4	MGT6	564018	854	-	ybbN
STMMW_05761	STM0506	7	MGT6	565857	614	-	tesA
STMMW_06051	STM0537	4	MGT6	599138	1385	+	cysS
STMMW_06101	STM0542	3	MGT6	602705	866	-	folD
STMMW_06111	STM0543	7	MGT6	604118	557	+	fimA
STMMW_06131	STM0545	7	MGT6	605328	692	+	fimC
STMMW_06171	STM0549	5	MGT6	610259	632	-	fimZ
STMMW_06281	STM0563	5	MGT6	619261	854	-	STM0563
STMMW_06291	STM0564	9	MGT6	620331	1325	+	STM0564
STMMW_06321	STM0567	5	MGT6	622701	1175	-	STM0567
STMMW_06441	STM0579	5	MGT6	637781	368	-	ybdF
STMMW_06501	STM0585	7	MGT6	641561	2255	-	fepA
STMMW_06551	STM0590	8	MGT6	650788	794	-	fepC
STMMW_06701	STM0605	9	MGT6	666673	1207	-	ybdN
STMMW_06791	STM0614	5	MGT6	677375	428	-	ybdQ
STMMW_06801	STM0615	5	MGT6	678026	1238	+	ybdR
STMMW_06871	STM0622	6	MGT6	685371	908	-	citE
STMMW_06881	STM0623	5	MGT6	686280	292	-	citD
STMMW_06991	STM0634	5	MGT6	696036	953	-	ybeF
STMMW_07001	STM0635	4	MGT6	697291	575	-	lipB
STMMW_07061	STM0641	4	MGT6	703958	467	-	ybeA
STMMW_07101	STM0645	5	MGT6	706875	615	-	nadD
STMMW_07311	STM0666	9	MGT6	730175	1538	-	lnt
STMMW_07411	STM0683	9	MGT6	742920	1154	-	nagA
STMMW_07501	STM0692	5	MGT6	755356	926	-	STM0692
STMMW_07521	STM0694	5	MGT6	757131	530	-	fldA
STMMW_07651	STM0708	8	MGT6	774464	206	+	ybfA
STMMW_07671	STM0710	8	MGT6	776241	1481	-	ybgH
STMMW_07681	STM0711	5	MGT6	778051	743	+	ybgI
STMMW_07901	STM0733	8	MGT6	798385	340	+	sdhD
STMMW_08031	STM0746	8	MGT6	814127	428	+	tolR
STMMW_08091	STM0757	9	MGT6	821304	719	+	pnuC
STMMW_08111	STM0759	6	MGT6	823069	386	-	ybgS
STMMW_08281	STM0776	9	MGT6	840584	1016	-	galE
STMMW_08321	STM0780	8	MGT6	845260	251	+	STM0780
STMMW_08351	STM0783	8	MGT6	847143	1058	+	modC
STMMW_08371	STM0785	7	MGT6	849184	995	+	ybhE
STMMW_08411	STM0789	5	MGT6	854098	677	+	hutC
STMMW_08481	STM0796	5	MGT6	862368	738	+	bioC
STMMW_08541	STM0802	5	MGT6	870641	989	+	moaA
STMMW_08561	STM0804	4	MGT6	872167	485	+	moaC
STMMW_08591	STM0807	8	MGT6	873392	704	+	ybhL
STMMW_08701	STM0818	8	MGT6	883698	987	-	STM0818
STMMW_08801	STM0829	8	MGT6	895468	655	-	glnP
STMMW_08841	STM0833	7	MGT6	899537	515	+	ompX
STMMW_09221	STM0871	8	MGT6	944668	377	+	ybjM
STMMW_09291	STM0878	8	MGT6	949588	1133	+	potG
STMMW_09311	STM0880	8	MGT6	951685	841	+	potI
STMMW_09381	STM0888	8	MGT6	958906	668	-	artM
STMMW_09391	STM0889	8	MGT6	959575	715	-	artQ
STMMW_09491	STM0936	4	MGT6	1011986	971	-	hcr
STMMW_09631	STM0951	5	MGT6	1028379	860	-	STM0951
STMMW_09641	STM0952	5	MGT6	1029348	911	+	STM0952
STMMW_09731	STM0961	9	MGT6	1041569	614	+	lolA
STMMW_09811	STM0970	4	MGT6	1052691	824	-	pflA
STMMW_09851	STM0974	8	MGT6	1057441	857	-	focA
STMMW_09981	STM0987	4	MGT6	1074488	182	+	ycaR
STMMW_10071	STM0996	6	MGT6	1087124	548	+	ycbK
STMMW_10101	STM0999	7	MGT6	1089784	1091	-	ompF
STMMW_10721	STM1059	4	MGT6	1148125	542	+	ycbW
STMMW_10741	STM1061	4	MGT6	1149872	2108	+	ycbY
STMMW_10791	STM1066	5	MGT6	1157629	167	+	rmf
STMMW_10831	STM1070	7	MGT6	1160953	1052	-	ompA
STMMW_10851	STM1072	5	MGT6	1163088	605	+	yccR
STMMW_10871	STM1074	8	MGT6	1165852	446	-	yccF
STMMW_10901	STM1077	6	MGT6	1169065	662	-	yccT
STMMW_10911	STM1078	4	MGT6	1169898	416	+	STM1078
STMMW_10921	STM1079	3	MGT6	1170359	317	-	yccV
STMMW_10961	STM1083	6	MGT6	1173562	281	+	yccX
STMMW_11061	STM1096	5	MGT6	1183652	719	-	copR
STMMW_11081	STM1098	5	MGT6	1185184	512	-	hpaC
STMMW_11171	STM1107	8	MGT6	1194024	1376	+	hpaX
STMMW_11251	STM1115	9	MGT6	1202440	619	+	scsC
STMMW_11451	STM1137	8	MGT6	1226838	554	+	ycdY
STMMW_11511	STM1143	7	MGT6	1231122	455	+	csgB
STMMW_11521	STM1144	7	MGT6	1231619	455	+	csgA
STMMW_11531	STM1145	6	MGT6	1232136	326	+	csgC
STMMW_11711	STM1163	3	MGT6	1248504	1046	-	pyrC
STMMW_11731	STM1165	5	MGT6	1250340	647	-	grxB
STMMW_11751	STM1167	3	MGT6	1252496	584	+	rimJ
STMMW_11801	STM1172	9	MGT6	1257036	293	-	flgM
STMMW_11821	STM1174	9	MGT6	1258237	416	+	flgB
STMMW_11881	STM1180	9	MGT6	1262636	698	+	flgH
STMMW_11911	STM1183	9	MGT6	1265458	1661	+	flgK
STMMW_11981	STM1189	6	MGT6	1274481	584	-	yceF
STMMW_11991	STM1190	4	MGT6	1275263	521	+	yceD
STMMW_12021	STM1193	4	MGT6	1277302	953	+	fabH
STMMW_12081	STM1199	6	MGT6	1282668	956	+	yceG
STMMW_12151	STM1206	6	MGT6	1290755	374	+	ycfL
STMMW_12181	STM1209	9	MGT6	1292597	1025	+	nagZ
STMMW_12191	STM1210	4	MGT6	1293647	542	+	ycfP
STMMW_12211	STM1212	7	MGT6	1295927	539	+	ycfJ
STMMW_12311	STM1222	7	MGT6	1307668	1046	-	potD
STMMW_12431	STM1233	4	MGT6	1320851	647	-	ycfC
STMMW_12441	STM1234	4	MGT6	1321579	1106	-	trmU
STMMW_12661	STM1259	8	MGT6	1343315	583	+	STM1259
STMMW_12691	STM1263	6	MGT6	1345830	647	+	STM1263
STMMW_12721	STM1266	9	MGT6	1348181	848	+	STM1266
STMMW_12771	STM1271	5	MGT6	1351396	362	+	yeaR
STMMW_12811	STM1274	8	MGT6	1353129	248	+	yeaQ
STMMW_12862	STM1280	8	MGT6	1356973	425	-	yeaL
STMMW_12981	STM1291	4	MGT6	1369991	443	+	yeaA
STMMW_12991	STM1292	4	MGT6	1370476	278	+	yeaC
STMMW_13001	STM1293	4	MGT6	1371106	656	-	pncA
STMMW_13011	STM1294	3	MGT6	1371789	1016	-	ansA
STMMW_13181	STM1311	6	MGT6	1391156	341	+	osmE
STMMW_13191	STM1312	5	MGT6	1391798	320	+	celA
STMMW_13211	STM1314	5	MGT6	1393610	347	+	celC
STMMW_13261	STM1319	5	MGT6	1399722	242	+	cedA
STMMW_13341	STM1327	7	MGT6	1406302	758	+	ydiY
STMMW_13481	STM1341	7	MGT6	1420634	551	+	btuE
STMMW_13501	STM1343	6	MGT6	1422011	464	+	nlpC
STMMW_13731	STM1367	5	MGT6	1450057	188	+	ydiH
STMMW_13751	STM1369	5	MGT6	1452306	368	+	sufA
STMMW_13771	STM1371	4	MGT6	1454187	746	+	sufC
STMMW_13791	STM1373	5	MGT6	1456180	1216	+	sufS
STMMW_13811	STM1375	9	MGT6	1457980	1001	+	ynhG
STMMW_14001	STM1395	8	MGT6	1481887	1191	+	ssaD
STMMW_14081	STM1403	5	MGT6	1487516	434	+	sscB
STMMW_14341	STM1431	7	MGT6	1509404	581	-	sodB
STMMW_14371	STM1434	4	MGT6	1511693	647	-	rnt
STMMW_14381	STM1435	6	MGT6	1512441	407	-	gloA
STMMW_14401	STM1437	5	MGT6	1514073	599	-	ydhM
STMMW_14431	STM1440	7	MGT6	1516041	521	+	sodC
STMMW_14471	STM1444	4	MGT6	1519871	440	+	slyA
STMMW_14501	STM1447	9	MGT6	1522307	329	+	ydhA
STMMW_14511	STM1448	2	MGT6	1522695	656	+	pdxH
STMMW_14611	STM1458	6	MGT6	1533779	560	-	ydgM
STMMW_14631	STM1460	8	MGT6	1534997	440	-	ydgK
STMMW_14641	STM1461	4	MGT6	1535526	215	-	ydgT
STMMW_14651	STM1462	4	MGT6	1536372	1040	+	ydgJ
STMMW_14721	STM1471	8	MGT6	1546397	1301	-	rstB
STMMW_14761	STM1476	8	MGT6	1552139	335	+	ydgC
STMMW_16771	STM1682	7	MGT6	1775578	506	+	tpx
STMMW_17031	STM1708	4	MGT6	1801509	1115	-	yciM
STMMW_17051	STM1710	8	MGT6	1803143	764	-	pgpB
STMMW_17111	STM1715	4	MGT6	1812786	251	+	yciN
STMMW_17151	STM1719	4	MGT6	1815798	875	-	yciL
STMMW_17161	STM1720	4	MGT6	1816774	620	-	yciO
STMMW_17171	STM1721	5	MGT6	1817402	881	-	trpH
STMMW_17271	STM1732	7	MGT6	1827887	638	-	ompW
STMMW_17281	STM1733	5	MGT6	1828863	404	+	STM1733
STMMW_17291	STM1734	8	MGT6	1829293	743	+	yciC
STMMW_17301	STM1735	8	MGT6	1830093	539	+	yciB
STMMW_17331	STM1738	4	MGT6	1832206	296	+	yciI
STMMW_17481	STM1753	4	MGT6	1848933	1013	-	hnr
STMMW_17491	STM1754	7	MGT6	1850037	905	-	ychK
STMMW_17621	STM1770	5	MGT6	1868750	230	-	chaB
STMMW_17671	STM1775	4	MGT6	1872496	829	-	hemK
STMMW_17991	STM1807	8	MGT6	1908508	530	+	dsbB
STMMW_18021	STM1810	5	MGT6	1909925	137	-	STM1810
STMMW_18031	STM1811	4	MGT6	1910414	461	-	ycgN
STMMW_18071	STM1815	4	MGT6	1912812	812	+	minD
STMMW_18341	STM1845	8	MGT6	1941131	2048	-	prc
STMMW_18411	STM1852	5	MGT6	1950476	191	+	yebW
STMMW_18621	STM1881	7	MGT6	1974819	353	-	yebF
STMMW_18641	STM1883	8	MGT6	1975661	1178	+	purT
STMMW_18711	STM1890	4	MGT6	1985077	1319	-	yebA
STMMW_18821	STM1899	3	MGT6	1993783	740	-	yebC
STMMW_18831	STM1900	4	MGT6	1994553	452	-	ntpA
STMMW_18841	STM1901	4	MGT6	1995108	1772	-	aspS
STMMW_18871	STM1904	8	MGT6	1998639	395	+	yecN
STMMW_18951	STM1912	9	MGT6	2007817	392	-	flhE
STMMW_19011	STM1918	9	MGT6	2013737	862	-	cheR
STMMW_19051	STM1922	9	MGT6	2019195	929	-	motB
STMMW_19131	STM1931	6	MGT6	2026129	557	-	araH
STMMW_19141	STM1932	5	MGT6	2027237	503	+	ftnB
STMMW_19161	STM1934	6	MGT6	2028813	335	+	STM1934
STMMW_19181	STM1936	5	MGT6	2029931	239	-	yecH
STMMW_19191	STM1937	8	MGT6	2030397	1211	+	tyrP
STMMW_19241	STM1945	8	MGT6	2035810	548	-	pgsA
STMMW_19291	STM1950	6	MGT6	2039655	722	-	sdiA
STMMW_19321	STM1953	9	MGT6	2042047	986	-	yedO
STMMW_19331	STM1954	7	MGT6	2043187	800	-	fliY
STMMW_19411	STM1961	9	MGT6	2050817	407	+	fliS
STMMW_19531	STM1973	9	MGT6	2061298	443	+	fliJ
STMMW_19551	STM1975	9	MGT6	2063060	467	+	fliL
STMMW_19601	STM1980	9	MGT6	2066070	269	+	fliQ
STMMW_19641	STM1984	5	MGT6	2068409	227	+	yodD
STMMW_19671	STM1988	5	MGT6	2071617	245	-	STM1988
STMMW_19681	STM1989	8	MGT6	2071879	911	-	yedI
STMMW_19711	STM1992	5	MGT6	2074346	1410	-	dcm
STMMW_19751	STM1996	5	MGT6	2079222	212	-	cspB
STMMW_20901	STM2060	8	MGT6	2134225	1058	-	yeeA
STMMW_20931	STM2063	8	MGT6	2137318	764	-	phsC
STMMW_21001	STM2069	5	MGT6	2147468	914	-	yeeY
STMMW_21011	STM2070	6	MGT6	2148428	824	-	yeeZ
STMMW_21051	STM2074	3	MGT6	2152995	1063	+	hisB
STMMW_21061	STM2075	4	MGT6	2154059	589	+	hisH
STMMW_21081	STM2077	4	MGT6	2155386	757	+	hisF
STMMW_21091	STM2078	4	MGT6	2156144	604	+	hisI
STMMW_21101	STM2079	9	MGT6	2156829	983	-	wzzB
STMMW_21461	STM2114	9	MGT6	2197482	484	-	wcaB
STMMW_21511	STM2119	9	MGT6	2203323	1580	+	yegH
STMMW_21731	STM2142	8	MGT6	2236269	1271	+	yegT
STMMW_21741	STM2143	5	MGT6	2237541	1000	+	yegU
STMMW_21761	STM2145	5	MGT6	2239504	719	-	yegW
STMMW_21771	STM2146	3	MGT6	2240259	800	-	thiD
STMMW_21901	STM2158	3	MGT6	2253742	719	-	yehT
STMMW_21951	STM2163	8	MGT6	2258091	816	-	yehX
STMMW_22001	STM2168	9	MGT6	2265523	908	-	pbpG
STMMW_22221	STM2190	9	MGT6	2286616	998	-	mglB
STMMW_22231	STM2191	4	MGT6	2288113	1022	-	galS
STMMW_22241	STM2192	8	MGT6	2289285	1142	-	yeiB
STMMW_22331	STM2201	4	MGT6	2300546	863	-	yeiE
STMMW_22341	STM2202	8	MGT6	2301530	1049	+	yeiH
STMMW_22412	STM2210	5	MGT6	2310145	155	-
STMMW_22451	STM2214	6	MGT6	2313657	572	+	spr
STMMW_22461	STM2215	8	MGT6	2314555	1556	+	rtn
STMMW_22881	STM2263	8	MGT6	2360761	1643	-	yojI
STMMW_23181	STM2294	6	MGT6	2401775	647	-	yfaZ
STMMW_23211	STM2297	9	MGT6	2403952	1157	+	yfbE
STMMW_23231	STM2299	9	MGT6	2406096	1978	+	yfbG
STMMW_23342	STM2311	6	MGT6	2418777	305	-	elaB
STMMW_23351	STM2312	5	MGT6	2419137	461	-	elaA
STMMW_23441	STM2322	8	MGT6	2430919	977	-	nuoH
STMMW_23541	STM2332	4	MGT6	2443302	599	+	STM2332
STMMW_23561	STM2334	4	MGT6	2445896	677	-	yfbT
STMMW_23571	STM2335	4	MGT6	2446574	486	-	yfbU
STMMW_23661	STM2344	5	MGT6	2456686	443	-	STM2344
STMMW_23701	STM2348	5	MGT6	2459625	644	-	yfcF
STMMW_23711	STM2349	5	MGT6	2460412	647	+	yfcG
STMMW_23721	STM2350	4	MGT6	2461185	893	+	yfcH
STMMW_23731	STM2351	8	MGT6	2462130	776	-	hisP
STMMW_23751	STM2353	8	MGT6	2463625	682	-	hisQ
STMMW_23761	STM2354	7	MGT6	2464490	782	-	hisJ
STMMW_23921	STM2370	3	MGT6	2482354	1136	-	pdxB
STMMW_23931	STM2371	8	MGT6	2483594	1001	+	flk
STMMW_24031	STM2381	4	MGT6	2492355	548	-	yfcM
STMMW_24041	STM2382	8	MGT6	2492904	808	-	yfcA
STMMW_24051	STM2383	7	MGT6	2493713	823	-	mepA
STMMW_24071	STM2385	5	MGT6	2495661	932	-	yfcB
STMMW_24141	STM2392	7	MGT6	2503762	755	-	vacJ
STMMW_24241	STM2401	8	MGT6	2514560	920	+	ddg
STMMW_24351	STM2413	5	MGT6	2529352	362	+	yfeC
STMMW_24441	STM2425	8	MGT6	2537785	998	+	yfeH
STMMW_24481	STM2429	8	MGT6	2542305	761	+	cysZ
STMMW_24521	STM2433	2	MGT6	2546659	509	+	crr
STMMW_24691	STM2450	9	MGT6	2560332	869	+	amiA
STMMW_24841	STM2465	5	MGT6	2575211	290	-	eutM
STMMW_24881	STM2469	5	MGT6	2578045	456	-	eutP
STMMW_25021	STM2483	4	MGT6	2597693	1127	+	dapE
STMMW_25041	STM2486	6	MGT6	2601109	863	-	STM2486
STMMW_25051	STM2487	3	MGT6	2602103	713	-	purC
STMMW_25071	STM2489	6	MGT6	2604042	878	-	dapA
STMMW_25101	STM2493	8	MGT6	2606695	1088	-	perM
STMMW_25361	STM2519	4	MGT6	2651457	1472	-	engA
STMMW_25371	STM2520	9	MGT6	2653048	1178	-	yfgL
STMMW_25421	STM2525	4	MGT6	2658697	1166	-	yfgB
STMMW_25431	STM2526	3	MGT6	2660070	431	-	ndk
STMMW_25551	STM2538	2	MGT6	2677860	335	-	fdx
STMMW_25571	STM2540	4	MGT6	2680060	515	-	hscB
STMMW_25581	STM2541	3	MGT6	2680771	323	-	yfhF
STMMW_25621	STM2545	3	MGT6	2683586	731	-	STM2545
STMMW_25691	STM2552	7	MGT6	2690321	628	-	STM2552
STMMW_25701	STM2553	5	MGT6	2691075	1277	+	csiE
STMMW_25731	STM2556	3	MGT6	2695260	1190	+	hmpA
STMMW_25871	STM2571	9	MGT6	2716580	893	-	STM2571
STMMW_25921	STM2576	5	MGT6	2721691	260	+	yfhL
STMMW_25931	STM2577	4	MGT6	2722063	380	-	acpS
STMMW_25941	STM2578	4	MGT6	2722444	730	-	pdxJ
STMMW_26621	STM2642	8	MGT6	2782054	721	-	yfiC
STMMW_26631	STM2643	4	MGT6	2782906	1334	+	srmB
STMMW_26671	STM2647	4	MGT6	2786611	689	+	ung
STMMW_26681	STM2648	4	MGT6	2787416	1037	-	yfiF
STMMW_26721	STM2652	4	MGT6	2792658	1355	+	pssA
STMMW_26731	STM2653	6	MGT6	2794058	323	+	yfiM
STMMW_26791	STM2663	9	MGT6	2806662	737	+	yfiO
STMMW_26811	STM2667	4	MGT6	2808260	1160	+	pheA
STMMW_26831	STM2669	4	MGT6	2810347	1067	-	tyrA
STMMW_26891	STM2675	4	MGT6	2816076	548	-	rimM
STMMW_26921	STM2678	8	MGT6	2818732	791	+	corE
STMMW_26971	STM2683	3	MGT6	2822376	805	+	yfjB
STMMW_26981	STM2684	3	MGT6	2823267	1661	+	recN
STMMW_27021	STM2688	2	MGT6	2826487	482	+	smpB
STMMW_27621	STM2795	7	MGT6	2945155	449	-	ygaU
STMMW_27631	STM2796	8	MGT6	2945704	158	-	yqaE
STMMW_27651	STM2798	8	MGT6	2946354	527	+	ygaP
STMMW_27691	STM2802	6	MGT6	2949313	338	+	ygaM
STMMW_27721	STM2805	5	MGT6	2951861	245	+	nrdH
STMMW_27751	STM2808	5	MGT6	2954641	959	+	nrdF
STMMW_27761	STM2809	8	MGT6	2955955	1202	+	proV
STMMW_27771	STM2810	8	MGT6	2957158	1056	+	proW
STMMW_27781	STM2811	7	MGT6	2958284	995	+	proX
STMMW_27811	STM2814	8	MGT6	2961782	1172	+	emrA
STMMW_27901	STM2828	5	MGT6	2974241	500	-	oraA
STMMW_27951	STM2833	8	MGT6	2978876	967	+	srlE
STMMW_27991	STM2837	5	MGT6	2981641	773	+	srlR
STMMW_28051	STM2843	5	MGT6	2990127	545	-	hydN
STMMW_28141	STM2852	5	MGT6	2998378	607	-	hycB
STMMW_28151	STM2853	5	MGT6	2999131	461	-	hycA
STMMW_28161	STM2854	4	MGT6	2999802	356	+	hypA
STMMW_28191	STM2857	4	MGT6	3001363	1120	+	hypD
STMMW_28201	STM2858	4	MGT6	3002522	968	+	hypE
STMMW_28221	STM2860	5	MGT6	3005849	344	-	ygbA
STMMW_28231	STM2861	7	MGT6	3006375	917	+	sitA
STMMW_28531	STM2891	9	MGT6	3034342	911	-	spaO
STMMW_28561	STM2894	9	MGT6	3036707	1272	-	invC
STMMW_28931	STM2930	9	MGT6	3070753	709	-	ispD
STMMW_28991	STM2936	6	MGT6	3075557	1046	+	iap
STMMW_29281	STM2964	4	MGT6	3115551	782	-	yqcB
STMMW_29301	STM2967	8	MGT6	3117274	545	-	syd
STMMW_29311	STM2968	4	MGT6	3117888	848	+	yqcD
STMMW_29321	STM2969	2	MGT6	3118849	1364	+	ygdH
STMMW_29361	STM2973	5	MGT6	3124511	1148	-	fucO
STMMW_29381	STM2975	5	MGT6	3126878	1316	+
STMMW_29411	STM2978	6	MGT6	3131522	422	+	fucU
STMMW_29421	STM2979	5	MGT6	3132002	710	+	fucR
STMMW_29441	STM2981	8	MGT6	3133872	387	-	ygdD
STMMW_29461	STM2983	6	MGT6	3135542	227	-	ygdI
STMMW_29471	STM2984	4	MGT6	3135962	1205	+	csdA
STMMW_29491	STM2986	5	MGT6	3137910	887	+	STM2986
STMMW_29501	STM2987	6	MGT6	3138849	806	-	ygdL
STMMW_29511	STM2988	9	MGT6	3139765	1097	-	mltA
STMMW_29651	STM3004	1	MGT6	3162174	530	-	ygdP
STMMW_29681	STM3007	6	MGT6	3165147	218	+	ygdR
STMMW_29761	STM3014	4	MGT6	3174081	935	+	lysR
STMMW_30021	STM3042	4	MGT6	3201955	1733	-	recJ
STMMW_30041	STM3044	2	MGT6	3204431	896	-	xerD
STMMW_30071	STM3047	1	MGT6	3206428	246	-	ygfY
STMMW_30091	STM3049	8	MGT6	3208020	659	-	yqfA
STMMW_30141	STM3054	5	MGT6	3215179	389	-	gcvH
STMMW_30161	STM3056	3	MGT6	3217143	1202	-	visC
STMMW_30171	STM3057	4	MGT6	3218471	1178	-	ubiH
STMMW_30201	STM3060	5	MGT6	3221733	329	+	ygfE
STMMW_30281	STM3067	8	MGT6	3228430	860	-	yggB
STMMW_30341	STM3073	8	MGT6	3234333	707	+	STM3073
STMMW_30571	STM3096	4	MGT6	3258109	563	+	yqgE
STMMW_30581	STM3097	3	MGT6	3258673	415	+	yqgF
STMMW_30611	STM3100	3	MGT6	3260951	704	+	yggS
STMMW_30651	STM3104	4	MGT6	3263129	1128	+	yggW
STMMW_30671	STM3106	7	MGT6	3265488	1046	-	ansB
STMMW_30681	STM3107	6	MGT6	3266723	719	-	yggN
STMMW_30691	STM3108	5	MGT6	3267492	326	-	yggL
STMMW_30701	STM3109	4	MGT6	3267819	718	-	yggH
STMMW_30881	STM3128	5	MGT6	3287516	1301	-	STM3128
STMMW_30921	STM3132	5	MGT6	3292190	923	-	STM3132
STMMW_30931	STM3133	5	MGT6	3293152	878	-	STM3133
STMMW_30941	STM3134	8	MGT6	3294426	1304	-	STM3134
STMMW_30961	STM3136	5	MGT6	3297430	1472	+	STM3136
STMMW_30971	STM3137	5	MGT6	3298914	1412	+	STM3137
STMMW_30981	STM3138	8	MGT6	3300626	1058	-	STM3138
STMMW_31021	STM3142	6	MGT6	3306088	1045	-	STM3142
STMMW_31041	STM3144	5	MGT6	3307485	341	-	hybF
STMMW_31051	STM3145	5	MGT6	3307827	480	-	hybE
STMMW_31061	STM3146	6	MGT6	3308308	486	-	hybD
STMMW_31091	STM3149	8	MGT6	3311673	975	-	hybA
STMMW_31161	STM3156	5	MGT6	3318073	390	+	STM3156
STMMW_31171	STM3157	5	MGT6	3318587	884	+	yghA
STMMW_31241	STM3164	4	MGT6	3324144	1163	+	yqhD
STMMW_31331	STM3173	8	MGT6	3335960	737	-	plsC
STMMW_31371	STM3177	5	MGT6	3340805	659	+	ygiX
STMMW_31381	STM3178	8	MGT6	3341465	1345	+	ygiY
STMMW_31391	STM3179	3	MGT6	3342917	581	+	mdaB
STMMW_31421	STM3182	4	MGT6	3345889	581	-	yqiA
STMMW_31431	STM3183	1	MGT6	3346471	826	-	icc
STMMW_31441	STM3184	1	MGT6	3347322	422	-	yqiB
STMMW_31461	STM3186	9	MGT6	3348574	1475	+	tolC
STMMW_31471	STM3187	6	MGT6	3350262	671	+	ygiB
STMMW_31491	STM3189	5	MGT6	3352164	830	-	ygiD
STMMW_31581	STM3197	5	MGT6	3359321	209	-	glgS
STMMW_31631	STM3202	5	MGT6	3367008	1301	-	ygiF
STMMW_31641	STM3203	6	MGT6	3368551	614	+	ygiM
STMMW_31661	STM3205	8	MGT6	3370574	824	-	bacA
STMMW_31711	STM3210	3	MGT6	3374513	1745	+	dnaG
STMMW_32211	STM3220	4	MGT6	3388361	1136	-	ygjO
STMMW_32251	STM3224	8	MGT6	3392284	968	+	ygjT
STMMW_32261	STM3225	8	MGT6	3393507	1244	+	ygjU
STMMW_32291	STM3228	6	MGT6	3396395	368	+	yqjC
STMMW_32292	STM3229	6	MGT6	3396805	305	+	yqjD
STMMW_32311	STM3231	6	MGT6	3397512	295	+	yqjK
STMMW_32321	STM3232	8	MGT6	3397952	485	+	yqjF
STMMW_32671	STM3267	7	MGT6	3436351	575	+	yraP
STMMW_32701	STM3270	5	MGT6	3438278	422	-	yhbP
STMMW_32711	STM3271	6	MGT6	3438738	317	+	yhbQ
STMMW_32721	STM3272	2	MGT6	3439056	489	-	yhbS
STMMW_32731	STM3273	5	MGT6	3439546	517	-	yhbT
STMMW_32811	STM3281	8	MGT6	3448260	884	-	nlpI
STMMW_32871	STM3287	4	MGT6	3456320	1502	-	nusA
STMMW_32991	STM3300	7	MGT6	3468661	1433	+	dacB
STMMW_33001	STM3301	4	MGT6	3470226	1172	-	yhbZ
STMMW_33021	STM3303	1	MGT6	3472508	257	-	rpmA
STMMW_33031	STM3304	5	MGT6	3472785	311	-	rplU
STMMW_33041	STM3305	4	MGT6	3473354	971	+	ispB
STMMW_33071	STM3308	2	MGT6	3476215	293	-	yrbA
STMMW_33081	STM3309	5	MGT6	3476657	296	-	yrbB
STMMW_33121	STM3313	9	MGT6	3478953	812	-	yrbF
STMMW_33161	STM3317	9	MGT6	3482543	571	+	yrbK
STMMW_33211	STM3322	2	MGT6	3486278	491	+	ptsN
STMMW_33241	STM3325	5	MGT6	3488187	632	+	yrbL
STMMW_33261	STM3327	5	MGT6	3489623	649	-	yhbL
STMMW_33341	STM3335	9	MGT6	3504448	467	-	yhcH
STMMW_33361	STM3337	5	MGT6	3505788	685	-	nanE
STMMW_33381	STM3339	9	MGT6	3508126	893	-	nanA
STMMW_33411	STM3342	2	MGT6	3510560	638	-	sspA
STMMW_33431	STM3344	4	MGT6	3512413	392	-	rpsI
STMMW_33441	STM3345	6	MGT6	3512821	428	-	rplM
STMMW_33451	STM3346	5	MGT6	3513552	1124	-	yhcM
STMMW_33571	STM3359	6	MGT6	3526683	938	-	mdh
STMMW_33621	STM3364	8	MGT6	3530007	1967	-	yhcP
STMMW_33641	STM3366	8	MGT6	3532920	203	-	yhcR
STMMW_33651	STM3367	4	MGT6	3533305	929	+	yhcS
STMMW_33751	STM3377	6	MGT6	3548105	1004	+	STM3377
STMMW_33801	STM3382	8	MGT6	3552284	1440	+	panF
STMMW_33821	STM3384	3	MGT6	3555278	965	+	yhdG
STMMW_33941	STM3401	4	MGT6	3573277	814	-	aroE
STMMW_33951	STM3402	4	MGT6	3574096	572	-	yrdC
STMMW_33971	STM3404	2	MGT6	3575242	473	-	smg
STMMW_34031	STM3410	8	MGT6	3581296	413	+	mscL
STMMW_34071	STM3414	4	MGT6	3582884	383	-	rplQ
STMMW_34091	STM3416	4	MGT6	3584323	620	-	rpsD
STMMW_34101	STM3417	2	MGT6	3584977	332	-	rpsK
STMMW_34161	STM3423	1	MGT6	3587994	503	-	rpsE
STMMW_34171	STM3424	1	MGT6	3588512	353	-	rplR
STMMW_34181	STM3425	4	MGT6	3588875	533	-	rplF
STMMW_34191	STM3426	4	MGT6	3589421	392	-	rpsH
STMMW_34201	STM3427	4	MGT6	3589847	305	-	rpsN
STMMW_34211	STM3428	4	MGT6	3590167	539	-	rplE
STMMW_34221	STM3429	3	MGT6	3590721	314	-	rplX
STMMW_34231	STM3430	1	MGT6	3591046	371	-	rplN
STMMW_34241	STM3431	4	MGT6	3591581	254	-	rpsQ
STMMW_34271	STM3435	4	MGT6	3593168	332	-	rplV
STMMW_34281	STM3436	4	MGT6	3593515	278	-	rpsS
STMMW_34291	STM3437	6	MGT6	3593810	821	-	rplB
STMMW_34301	STM3438	4	MGT6	3594649	302	-	rplW
STMMW_34311	STM3439	4	MGT6	3594952	601	-	rplD
STMMW_34321	STM3440	1	MGT6	3595564	629	-	rplC
STMMW_34331	STM3441	4	MGT6	3596226	311	-	rpsJ
STMMW_34341	STM3442	8	MGT6	3596917	467	+	hopD
STMMW_34381	STM3446	9	MGT6	3599565	2114	-	fusA
STMMW_34401	STM3448	9	MGT6	3602342	374	-	rpsL
STMMW_34411	STM3449	5	MGT6	3602842	287	-	yheL
STMMW_34461	STM3454	2	MGT6	3605916	218	+	slyX
STMMW_34541	STM3463	5	MGT6	3613710	214	+	yheU
STMMW_34641	STM3473	8	MGT6	3622079	1181	+	yhfC
STMMW_34841	STM3494	4	MGT6	3649309	596	-	yrfE
STMMW_34871	STM3497	3	MGT6	3653071	401	+	yrfH
STMMW_34881	STM3498	4	MGT6	3653491	884	+	yrfI
STMMW_34961	STM3506	8	MGT6	3664147	2318	+	feoB
STMMW_34971	STM3507	6	MGT6	3666478	236	+	yhgG
STMMW_35461	STM3557	7	MGT6	3726373	1316	-	ugpB
STMMW_35501	STM3561	6	MGT6	3729381	767	-	livG
STMMW_35511	STM3562	8	MGT6	3730149	1273	-	livM
STMMW_35521	STM3563	8	MGT6	3731423	922	-	livH
STMMW_35591	STM3570	8	MGT6	3738095	660	-	ftsE
STMMW_35611	STM3572	4	MGT6	3740359	596	+	yhhF
STMMW_35621	STM3573	8	MGT6	3740956	258	+	yhhL
STMMW_35681	STM3579	8	MGT6	3746936	665	+	yhhQ
STMMW_35691	STM3580	7	MGT6	3747674	557	+	STM3580
STMMW_35711	STM3582	8	MGT6	3749584	1049	+	yhhT
STMMW_35721	STM3583	5	MGT6	3750685	578	+	acpT
STMMW_35791	STM3590	8	MGT6	3760144	335	-	uspB
STMMW_35831	STM3594	3	MGT6	3763952	2042	-	prlC
STMMW_36031	STM3614	8	MGT6	3790282	1286	-	dctA
STMMW_36211	STM3630	9	MGT6	3814434	1556	-	dppA
STMMW_36321	STM3642	5	MGT6	3829364	581	+	tag
STMMW_36331	STM3643	5	MGT6	3829946	417	+	yiaC
STMMW_36381	STM3648	5	MGT6	3835872	290	+	yiaG
STMMW_36391	STM3649	5	MGT6	3836451	212	+	cspA
STMMW_36461	STM3657	6	MGT6	3842911	302	-	STM3657
STMMW_36691	STM3681	5	MGT6	3869692	881	+	STM3681
STMMW_36701	STM3682	4	MGT6	3870858	1850	-	selB
STMMW_36721	STM3684	5	MGT6	3874195	608	-	yibF
STMMW_36751	STM3687	5	MGT6	3878565	586	+	mtlR
STMMW_36821	STM3694	4	MGT6	3888353	1186	+	lldD
STMMW_36831	STM3695	4	MGT6	3889603	473	+	yibK
STMMW_36881	STM3700	4	MGT6	3895029	1019	-	gpsA
STMMW_36891	STM3701	1	MGT6	3896049	466	-	secB
STMMW_36911	STM3703	6	MGT6	3896897	431	-	yibN
STMMW_36921	STM3704	2	MGT6	3897576	1544	+	pmgI
STMMW_36931	STM3705	7	MGT6	3899130	1283	+	yibP
STMMW_36941	STM3706	6	MGT6	3900417	962	+	yigQ
STMMW_36981	STM3709	4	MGT6	3903929	1196	-	kbl
STMMW_36991	STM3710	9	MGT6	3905328	932	+	rfaD
STMMW_37111	STM3722	9	MGT6	3916758	1116	-	rfaG
STMMW_37121	STM3723	9	MGT6	3917875	1030	-	rfaQ
STMMW_37131	STM3724	9	MGT6	3919416	1211	+	kdtA
STMMW_37161	STM3727	2	MGT6	3922050	167	-	rpmG
STMMW_37171	STM3728	2	MGT6	3922238	236	-	rpmB
STMMW_37201	STM3731	4	MGT6	3924754	435	+	dut
STMMW_37211	STM3732	2	MGT6	3925297	596	+	ttk
STMMW_37241	STM3735	2	MGT6	3927533	863	+	yicC
STMMW_37291	STM3740	2	MGT6	3933110	623	+	gmk
STMMW_37301	STM3741	4	MGT6	3933788	275	+	rpoZ
STMMW_37531	STM3764	8	MGT6	3964500	695	-	mgtC
STMMW_37781	STM3789	8	MGT6	3989064	1502	-	uhpB
STMMW_37821	STM3793	5	MGT6	3993603	920	-	STM3793
STMMW_37851	STM3796	5	MGT6	3995929	1688	-	ilvB
STMMW_37861	STM3797A	5	MGT6	3998345	95	+	ysdA
STMMW_37991	STM3809	9	MGT6	4009928	413	-	ibpA
STMMW_38251	STM3840	5	MGT6	4045855	359	+	rnpA
STMMW_38261	STM3841	6	MGT6	4046215	220	+	STM3841
STMMW_38341	STM3849	6	MGT6	4056363	755	+	yieE
STMMW_38471	STM3862	9	MGT6	4071066	1370	-	glmU
STMMW_38551	STM3871	8	MGT6	4079365	815	-	atpB
STMMW_38561	STM3872	8	MGT6	4080189	380	-	atpI
STMMW_38621	STM3878	4	MGT6	4086318	1400	-	yieM
STMMW_38631	STM3879	4	MGT6	4087763	1496	-	yieN
STMMW_38741	STM3898	6	MGT6	4106513	338	+	yifE
STMMW_38931	STM3918	9	MGT6	4127086	1103	+	rfe
STMMW_38941	STM3919	8	MGT6	4128201	1046	+	wzzE
STMMW_38951	STM3920	9	MGT6	4129303	1130	+	wecB
STMMW_39001	STM3925	4	MGT6	4133676	1130	+	wecE
STMMW_39031	STM3928	8	MGT6	4137135	1354	+	wecF
STMMW_39041	STM3929	5	MGT6	4138490	736	+	wecG
STMMW_39201	STM3949	3	MGT6	4153804	898	+	xerC
STMMW_39211	STM3950	4	MGT6	4154703	715	+	yigB
STMMW_39301	STM3959	8	MGT6	4164482	620	+	rhtC
STMMW_39351	STM3964	5	MGT6	4168686	840	-	metR
STMMW_39381	STM3967	4	MGT6	4173806	812	-	dlhH
STMMW_39421	STM3971	2	MGT6	4178069	605	+	yigP
STMMW_39441	STM3973	8	MGT6	4180517	254	+	tatA
STMMW_39451	STM3974	8	MGT6	4180775	548	+	tatB
STMMW_39481	STM3977	4	MGT6	4182937	488	-	rfaH
STMMW_39491	STM3978	2	MGT6	4183611	1478	+	yigC
STMMW_39501	STM3979	3	MGT6	4185175	701	+	ubiB
STMMW_39541	STM3984	4	MGT6	4191702	1331	+	pepQ
STMMW_39561	STM3986	8	MGT6	4193686	1451	+	trkH
STMMW_39681	STM4004	4	MGT6	4211184	1373	+	hemN
STMMW_39701	STM4006	8	MGT6	4214289	1048	-	glnL
STMMW_39871	STM4023	5	MGT6	4233777	896	-	yihU
STMMW_39881	STM4024	5	MGT6	4234838	896	+	yihV
STMMW_39891	STM4025	5	MGT6	4235768	803	+	yihW
STMMW_39911	STM4027	8	MGT6	4237362	865	+	rbn
STMMW_39931	STM4029	6	MGT6	4238662	985	+	yiiD
STMMW_40081	STM4043	5	MGT6	4253509	314	-	yiiL
STMMW_40491	STM4084	4	MGT6	4292390	746	-	fpr
STMMW_40501	STM4085	3	MGT6	4293233	1010	-	glpX
STMMW_40521	STM4087	8	MGT6	4295884	845	-	glpF
STMMW_40541	STM4089	3	MGT6	4297589	485	-	menG
STMMW_40551	STM4090	8	MGT6	4298167	929	-	menA
STMMW_40641	STM4099	5	MGT6	4309144	317	-	metJ
STMMW_40851	STM4120	4	MGT6	4338286	1151	-	argE
STMMW_40861	STM4121	5	MGT6	4339526	1004	+	argC
STMMW_40921	STM4128	8	MGT6	4346243	359	+	yijD
STMMW_41001	STM4147	8	MGT6	4361985	428	+	secE
STMMW_41031	STM4150	4	MGT6	4363550	704	+	rplA
STMMW_41041	STM4151	4	MGT6	4364674	497	+	rplJ
STMMW_41051	STM4152	4	MGT6	4365238	365	+	rplL
STMMW_41241	STM4171	6	MGT6	4387006	692	+	yjaH
STMMW_41321	STM4183	5	MGT6	4402052	1601	+	aceB
STMMW_41381	STM4189	8	MGT6	4412377	1556	+	yjbB
STMMW_41431	STM4194	5	MGT6	4416362	295	-	yjbD
STMMW_41691	STM4220	3	MGT6	4438483	1349	-	lysC
STMMW_41741	STM4225	9	MGT6	4443949	2095	+	yjbH
STMMW_41811	STM4231	7	MGT6	4452094	1358	+	lamB
STMMW_41821	STM4232	7	MGT6	4453616	917	+	malM
STMMW_41851	STM4235	8	MGT6	4456196	2420	-	plsB
STMMW_41861	STM4236	8	MGT6	4458787	368	+	dgkA
STMMW_41881	STM4238	8	MGT6	4460051	1325	+	dinF
STMMW_41901	STM4240	6	MGT6	4461505	212	+	yjbJ
STMMW_41921	STM4242	7	MGT6	4462578	1310	+	STM4242
STMMW_41941	STM4244	8	MGT6	4465142	242	+	yjbO
STMMW_41951	STM4245	3	MGT6	4465559	983	-	qor
STMMW_42001	STM4250	5	MGT6	4471541	416	+	yjbQ
STMMW_42141	STM4263	8	MGT6	4501553	281	-	yjcB
STMMW_42231	STM4272	8	MGT6	4510804	681	+	STM4272
STMMW_42261	STM4275	5	MGT6	4513730	1958	-	acs
STMMW_42431	STM4292	9	MGT6	4533735	668	-	basR
STMMW_42721	STM4323	8	MGT6	4567398	1703	-	dsbD
STMMW_42731	STM4324	9	MGT6	4569102	322	-	cutA
STMMW_42781	STM4329	5	MGT6	4574790	293	+	mopB
STMMW_42801	STM4331	6	MGT6	4576999	371	+	yjeI
STMMW_42821	STM4333	5	MGT6	4578557	1028	-	yjeK
STMMW_42861	STM4338	8	MGT6	4581516	317	+	sugE
STMMW_42891	STM4341	8	MGT6	4582865	395	-	frdC
STMMW_42921	STM4344	3	MGT6	4586111	977	+	yjeA
STMMW_42981	STM4350	3	MGT6	4594813	545	+	orn
STMMW_43001	STM4355	4	MGT6	4597245	1154	-	yjeS
STMMW_43021	STM4357	9	MGT6	4599931	432	+	yjeE
STMMW_43071	STM4362	3	MGT6	4604971	1280	+	hflX
STMMW_43081	STM4363	7	MGT6	4606466	1259	+	hflK
STMMW_43092	STM4365	8	MGT6	4608811	197	+	yjeT
STMMW_43221	STM4378	6	MGT6	4621296	320	-	yjfN
STMMW_43231	STM4379	6	MGT6	4621702	329	-	yjfO
STMMW_43351	STM4391	6	MGT6	4630529	395	+	rpsF
STMMW_43361	STM4392	5	MGT6	4630931	314	+	priB
STMMW_43381	STM4394	4	MGT6	4631519	449	+	rplI
STMMW_43401	STM4396	6	MGT6	4633092	635	-	ytfB
STMMW_43411	STM4397	2	MGT6	4633905	662	+	fklB
STMMW_43461	STM4402	1	MGT6	4639131	386	+	ytfH
STMMW_43481	STM4404	1	MGT6	4641786	740	+	cysQ
STMMW_43491	STM4405	6	MGT6	4642527	546	-	ytfJ
STMMW_43511	STM4407	8	MGT6	4643691	1343	-	ytfL
STMMW_43811	STM4439	7	MGT6	4683295	386	+	cybC
STMMW_43861	STM4443	8	MGT6	4684995	776	+	STM4443
STMMW_43891	STM4446	5	MGT6	4687620	1101	+	STM4446
STMMW_43901	STM4447	5	MGT6	4688722	736	+	STM4447
STMMW_44041	STM4459	2	MGT6	4703514	461	-	pyrI
STMMW_44051	STM4460	3	MGT6	4703988	935	-	pyrB
STMMW_44081	STM4463	5	MGT6	4705150	488	-	STM4463
STMMW_44541	STM4508	5	MGT6	4761844	1013	-	trpS2
STMMW_44551	STM4509	5	MGT6	4763575	530	+	STM4509
STMMW_44561	STM4510	5	MGT6	4764344	734	+	STM4510
STMMW_44621	STM4515	8	MGT6	4769298	1184	-	yjiJ
STMMW_44931	STM4547	5	MGT6	4806135	725	+	yjjQ
STMMW_44941	STM4548	5	MGT6	4806861	634	+	bglJ
STMMW_44951	STM4549	5	MGT6	4807546	458	-	STM4549
STMMW_44991	STM4556	7	MGT6	4811156	1028	-	rsmC
STMMW_45001	STM4557	5	MGT6	4812287	437	+	holD
STMMW_45011	STM4558	3	MGT6	4812725	390	+	rimI
STMMW_45042	STM4562	8	MGT6	4816643	161	+	STM4562
STMMW_45051	STM4563	4	MGT6	4816928	1073	+	yjjU
STMMW_45081	STM4566	5	MGT6	4819668	1521	-	yjjI
STMMW_45251	STM4582	9	MGT6	4839017	1973	+	slt
STMMW_45261	STM4583	4	MGT6	4841048	326	+	trpR
STM0942	STM0942	16	MGT7	1019733	1942	+	ybjZ
STM1940	STM1940	15	MGT7	2033125	1439	-	STM1940
STM3624A	STM3624A	14	MGT7	3808685	140	+	STM3624A
STMMW_00111	STM0012	11	MGT7	11593	1916	+	dnaK
STMMW_00121	STM0013	11	MGT7	13595	1139	+	dnaJ
STMMW_00131	STM0014	16	MGT7	15014	947	+	STM0014
STMMW_00191	STM0020	14	MGT7	23335	704	+	STM0020
STMMW_00361	STM0035	14	MGT7	40131	1493	+	STM0035
STMMW_00451	STM0044	11	MGT7	52649	215	+	yaaY
STMMW_00651	STM0064	16	MGT7	74017	821	+	dapB
STMMW_00701	STM0068	16	MGT7	80548	395	+	caiF
STMMW_00741	STM0072	16	MGT7	84180	1217	-	caiB
STMMW_00751	STM0073	16	MGT7	85509	1142	-	caiA
STMMW_00761	STM0074	16	MGT7	86686	1517	-	caiT
STMMW_00781	STM0076	16	MGT7	89470	941	+	fixB
STMMW_00821	STM0080	16	MGT7	93574	263	+	STM0080
STMMW_00911	STM0086	10	MGT7	98786	1854	+	kefC
STMMW_00921	STM0087	11	MGT7	100839	479	+	folA
STMMW_00981	STM0093	13	MGT7	105810	2360	-	imp
STMMW_01021	STM0097	16	MGT7	113082	2351	-	polB
STMMW_01091	STM0103	16	MGT7	119590	1709	-	araB
STMMW_01111	STM0105	15	MGT7	122604	767	+	yabI
STMMW_01131	STM0107	16	MGT7	124137	1574	-	yabK
STMMW_01141	STM0108	16	MGT7	125712	958	-	tbpA
STMMW_01171	STM0111	11	MGT7	129673	1400	-	leuC
STMMW_01241	STM0118	11	MGT7	138337	1004	+	fruR
STMMW_01261	STM0120	13	MGT7	140407	941	+	yabC
STMMW_01271	STM0121	11	MGT7	141349	361	+	ftsL
STMMW_01311	STM0125	11	MGT7	146322	1075	+	mraY
STMMW_01331	STM0127	11	MGT7	148803	1157	+	ftsW
STMMW_01341	STM0128	16	MGT7	149961	1063	+	murG
STMMW_01351	STM0129	10	MGT7	151143	1475	+	murC
STMMW_01381	STM0132	11	MGT7	154364	1258	+	ftsA
STMMW_01471	STM0141	10	MGT7	164053	1043	+	guaC
STMMW_01481	STM0142	11	MGT7	165127	1202	-	hofC
STMMW_01491	STM0143	13	MGT7	166330	1374	-	hofB
STMMW_01511	STM0145	9	MGT7	168373	746	-	nadC
STMMW_01531	STM0147	8	MGT7	169918	850	+	ampE
STMMW_01551	STM0149	10	MGT7	171811	1405	-	STM0149
STMMW_01571	STM0151	11	MGT7	175316	764	+	pdhR
STMMW_01581	STM0152	13	MGT7	176240	2663	+	aceE
STMMW_01601	STM0154	16	MGT7	181007	1424	+	lpdA
STMMW_01731	STM0167	10	MGT7	195983	347	-	yacC
STMMW_01741	STM0168	15	MGT7	196532	1610	+	cueO
STMMW_01781	STM0172	10	MGT7	202181	926	+	yadG
STMMW_01791	STM0173	16	MGT7	203108	766	+	yadH
STMMW_01861	STM0180	14	MGT7	211031	380	-	panD
STMMW_01881	STM0182	13	MGT7	212486	791	-	panB
STMMW_01921	STM0186	11	MGT7	216398	455	-	dksA
STMMW_01961	STM0190	16	MGT7	220924	2522	+	mrcB
STMMW_02091	STM0203	16	MGT7	238662	1421	+	yadQ
STMMW_02101	STM0204	10	MGT7	240120	389	+	yadR
STMMW_02121	STM0206	10	MGT7	241270	800	-	btuF
STMMW_02151	STM0209	13	MGT7	244493	1427	+	htrA
STMMW_02171	STM0211	11	MGT7	247319	386	-	yaeH
STMMW_02191	STM0213	11	MGT7	249290	824	-	dapD
STMMW_02241	STM0218	11	MGT7	256277	725	+	pyrH
STMMW_02281	STM0222	8	MGT7	260127	857	+	cdsA
STMMW_02321	STM0226	9	MGT7	265406	1025	+	lpxD
STMMW_02331	STM0227	11	MGT7	266537	455	+	fabZ
STMMW_02361	STM0230	16	MGT7	268933	592	+	rnhB
STMMW_02381	STM0232	11	MGT7	273044	959	+	accA
STMMW_02481	STM0242	10	MGT7	282468	1718	-	proS
STMMW_02491	STM0243	10	MGT7	284297	707	-	yaeB
STMMW_02532	STM0248	16	MGT7	288245	566	+	yaeD
STMMW_02571	STM0258	11	MGT7	298241	779	+	yafD
STMMW_03171	STM0306	11	MGT7	349894	719	-	STM0306
STMMW_03201	STM0309	10	MGT7	352598	2444	-	yafH
STMMW_03291	STM0318	10	MGT7	363227	1244	+	yafA
STMMW_03321	STM0321	11	MGT7	366316	1103	+	proB
STMMW_03331	STM0322	16	MGT7	367431	1250	+	proA
STMMW_04261	STM0356	14	MGT7	401890	1253	+	STM0356
STMMW_04271	STM0357	14	MGT7	403332	1958	+	mod
STMMW_04281	STM0358	16	MGT7	405300	2972	+	res
STMMW_04421	STM0372	11	MGT7	423679	974	-	hemB
STMMW_04451	STM0375	9	MGT7	428856	1130	-	ampH
STMMW_04461	STM0376	16	MGT7	430462	1118	+	sbmA
STMMW_04501	STM0380	9	MGT7	433544	1094	-	ddlA
STMMW_04531	STM0383	11	MGT7	437100	266	+	yaiB
STMMW_04571	STM0387	10	MGT7	440206	455	+	yaiI
STMMW_04611	STM0391	10	MGT7	442608	284	+	yaiE
STMMW_04631	STM0393	16	MGT7	443967	908	+	yajF
STMMW_04661	STM0396	10	MGT7	449383	1198	-	sbcD
STMMW_04671	STM0397	11	MGT7	450796	689	+	phoB
STMMW_04701	STM0400	10	MGT7	454653	1370	+	proY
STMMW_04741	STM0404	13	MGT7	459561	1064	+	queA
STMMW_04751	STM0405	11	MGT7	460822	1127	+	tgt
STMMW_04761	STM0406	8	MGT7	461972	332	+	yajC
STMMW_04811	STM0411	11	MGT7	466562	347	+	yajD
STMMW_04851	STM0415	11	MGT7	469392	449	+	ybaD
STMMW_04951	STM0425	13	MGT7	477869	1448	+	thiI
STMMW_05121	STM0441	8	MGT7	494587	514	-	cyoC
STMMW_05151	STM0444	16	MGT7	498601	1475	-	ampG
STMMW_05171	STM0446	13	MGT7	501002	317	+	bolA
STMMW_05191	STM0448	11	MGT7	503211	623	+	clpP
STMMW_05211	STM0450	11	MGT7	505543	2354	+	lon
STMMW_05231	STM0452	10	MGT7	508669	1871	+	cypD
STMMW_05311	STM0460	10	MGT7	516768	1772	+	mdlA
STMMW_05321	STM0461	10	MGT7	518541	1773	+	mdlB
STMMW_05341	STM0463	10	MGT7	520897	1286	+	amtB
STMMW_05351	STM0464	10	MGT7	522283	860	-	tesB
STMMW_05371	STM0466	10	MGT7	523960	389	-	ybaZ
STMMW_05431	STM0473	11	MGT7	528134	218	-	hha
STMMW_05451	STM0475	10	MGT7	529250	3149	-	acrB
STMMW_05551	STM0485	11	MGT7	542860	353	+	ybaB
STMMW_05611	STM0491	11	MGT7	549000	1304	+	gsk
STMMW_05621	STM0492	10	MGT7	550353	1676	-	ybaL
STMMW_05681	STM0498	16	MGT7	557948	2501	-	copA
STMMW_05701	STM0500	10	MGT7	560976	452	-	ybbJ
STMMW_05721	STM0502	8	MGT7	562489	677	+	ybbL
STMMW_05771	STM0507	10	MGT7	566472	656	+	ybbA
STMMW_05781	STM0508	16	MGT7	567129	2410	+	ybbP
STMMW_06031	STM0535	10	MGT7	597746	722	-	lpxH
STMMW_06041	STM0536	13	MGT7	598471	494	-	ppiB
STMMW_06121	STM0544	11	MGT7	604751	533	+	fimI
STMMW_06341	STM0569	10	MGT7	625638	1247	-	ybdG
STMMW_06351	STM0570	11	MGT7	627196	1970	+	apeE
STMMW_06472	STM0582	11	MGT7	639366	248	-	ybdJ
STMMW_06511	STM0586	16	MGT7	644005	1214	+	fes
STMMW_06571	STM0592	16	MGT7	652569	1006	-	fepD
STMMW_06601	STM0595	10	MGT7	656258	1175	+	entC
STMMW_06611	STM0596	10	MGT7	657443	1610	+	entE
STMMW_06671	STM0602	16	MGT7	663679	1088	-	ybdH
STMMW_06731	STM0608	11	MGT7	670452	563	+	ahpC
STMMW_06841	STM0619	10	MGT7	682409	896	-	citG
STMMW_06861	STM0621	16	MGT7	683847	1514	-	citF
STMMW_06921	STM0627	10	MGT7	690394	1253	-	dcuC
STMMW_06931	STM0628	16	MGT7	692158	572	+	pagP
STMMW_06961	STM0631	11	MGT7	693659	788	+	ybeM
STMMW_06981	STM0633	11	MGT7	694865	965	-	lipA
STMMW_07021	STM0637	11	MGT7	698404	1211	-	dacA
STMMW_07041	STM0639	11	MGT7	700911	1112	-	mrdB
STMMW_07051	STM0640	11	MGT7	702026	1901	-	mrdA
STMMW_07071	STM0642	10	MGT7	704429	317	-	ybeB
STMMW_07121	STM0647	10	MGT7	708524	589	-	rlpB
STMMW_07261	STM0661	16	MGT7	725561	935	-	ybeK
STMMW_07281	STM0663	10	MGT7	727351	661	-	gltK
STMMW_07321	STM0667	11	MGT7	731733	878	-	ybeX
STMMW_07351	STM0670	11	MGT7	734490	1424	-	miaB
STMMW_07361	STM0671	16	MGT7	736058	1175	+	ubiF
STMMW_07391	STM0681	13	MGT7	740896	752	-	nagD
STMMW_07481	STM0690	16	MGT7	752729	1139	-	citB
STMMW_07491	STM0691	16	MGT7	753869	1389	-	STM0691
STMMW_07511	STM0693	11	MGT7	756397	452	-	fur
STMMW_07581	STM0700	11	MGT7	762066	1319	-	potE
STMMW_07591	STM0701	14	MGT7	763386	2194	-	speF
STMMW_07871	STM0730	16	MGT7	795957	1283	-	gltA
STMMW_07921	STM0735	11	MGT7	800505	719	+	sdhB
STMMW_07951	STM0738	11	MGT7	805914	1166	+	sucC
STMMW_07961	STM0739	11	MGT7	807081	868	+	sucD
STMMW_07981	STM0741	10	MGT7	811116	1139	+	cydB
STMMW_07991	STM0742	11	MGT7	812270	113	+	ybgT
STMMW_08051	STM0748	11	MGT7	815967	1292	+	tolB
STMMW_08071	STM0750	16	MGT7	817828	788	+	ybgF
STMMW_08081	STM0756	16	MGT7	820236	1043	+	nadA
STMMW_08101	STM0758	9	MGT7	822024	934	-	ybgR
STMMW_08241	STM0772	11	MGT7	836366	752	-	gpmA
STMMW_08341	STM0782	10	MGT7	846452	688	+	modB
STMMW_08391	STM0787	16	MGT7	851844	1223	+	hutI
STMMW_08401	STM0788	11	MGT7	853068	937	+	hutG
STMMW_08431	STM0791	16	MGT7	856658	1520	+	hutH
STMMW_08461	STM0794	16	MGT7	860173	1040	+	bioB
STMMW_08501	STM0798	11	MGT7	864436	2021	+	uvrB
STMMW_08671	STM0815	16	MGT7	879655	1067	-	ybhR
STMMW_08691	STM0817	16	MGT7	881969	1728	-	ybhF
STMMW_08721	STM0820	16	MGT7	885589	1364	+	rhlE
STMMW_08731	STM0821	10	MGT7	887260	2045	+	dinG
STMMW_08771	STM0826	16	MGT7	891481	926	+	ybiN
STMMW_08791	STM0828	10	MGT7	894745	722	-	glnQ
STMMW_08821	STM0831	11	MGT7	897490	503	-	dps
STMMW_08881	STM0837	10	MGT7	903900	920	-	ybiS
STMMW_08931	STM0842	16	MGT7	910463	809	+	ybiV(1)
STMMW_08961	STM0845	10	MGT7	914965	749	-	moeB
STMMW_08991	STM0848	16	MGT7	918104	1871	+	yliA
STMMW_09011	STM0850	10	MGT7	921607	920	+	yliC
STMMW_09031	STM0852	11	MGT7	923532	1325	-	yliG
STMMW_09131	STM0862	13	MGT7	934634	622	-	yliJ
STMMW_09171	STM0866	13	MGT7	938498	1232	+	mdfA
STMMW_09191	STM0868	10	MGT7	940614	1193	-	STM0868
STMMW_09211	STM0870	16	MGT7	942712	1685	-	STM0870
STMMW_09251	STM0874	16	MGT7	945847	659	+	mdaA
STMMW_09271	STM0876	13	MGT7	947563	476	+	ybjN
STMMW_09301	STM0879	8	MGT7	950731	953	+	potH
STMMW_09321	STM0881	10	MGT7	952600	473	+	ybjO
STMMW_09361	STM0886	16	MGT7	956232	1487	+	STM0886
STMMW_09421	STM0892	12	MGT7	962004	515	-	ybjP
STMMW_09431	STM0930	16	MGT7	1005370	323	+	STM0930
STMMW_09471	STM0934	16	MGT7	1009070	1001	-	ltaA
STMMW_09481	STM0935	10	MGT7	1010110	1718	-	poxB
STMMW_09501	STM0937	13	MGT7	1012966	1652	-	hcp
STMMW_09521	STM0939	16	MGT7	1015863	1658	+	ybjD
STMMW_09531	STM0940	13	MGT7	1017522	964	-	ybjX
STMMW_09541	STM0941	12	MGT7	1018614	1118	+	ybjY
STMMW_09561	STM0943	12	MGT7	1021805	221	-	cspD
STMMW_09571	STM0944	12	MGT7	1022350	320	+	yljA
STMMW_09651	STM0953	11	MGT7	1030350	218	-	infA
STMMW_09661	STM0954	11	MGT7	1030569	256	-	STM0954
STMMW_09681	STM0956	10	MGT7	1031629	1721	-	cydC
STMMW_09711	STM0959	11	MGT7	1036745	494	+	lrp
STMMW_09741	STM0962	11	MGT7	1042193	1343	+	ycaJ
STMMW_09791	STM0968	13	MGT7	1049611	1148	+	ycaD
STMMW_09861	STM0975	16	MGT7	1058703	1760	-	ycaO
STMMW_09881	STM0977	10	MGT7	1061478	1088	+	serC
STMMW_09891	STM0978	16	MGT7	1062637	1283	+	aroA
STMMW_09931	STM0982	11	MGT7	1067623	284	+	himD
STMMW_09951	STM0984	11	MGT7	1070438	1748	+	msbA
STMMW_09971	STM0986	10	MGT7	1073204	1232	+	ycaQ
STMMW_10011	STM0990	8	MGT7	1076518	755	-	ycbC
STMMW_10031	STM0992	11	MGT7	1078213	1314	+	mukF
STMMW_10041	STM0993	11	MGT7	1079528	684	+	mukE
STMMW_10701	STM1057	10	MGT7	1144129	2612	+	pepN
STMMW_10711	STM1058	16	MGT7	1146949	1010	+	pyrD
STMMW_10751	STM1062	16	MGT7	1151993	1907	+	uup
STMMW_10761	STM1063	16	MGT7	1153915	1253	+	pqiA
STMMW_10801	STM1067	11	MGT7	1157896	518	-	fabA
STMMW_10811	STM1068	10	MGT7	1158483	1586	-	lonH
STMMW_10841	STM1071	10	MGT7	1162362	509	-	sulA
STMMW_10861	STM1073	10	MGT7	1163694	2139	-	yccS
STMMW_10931	STM1080	10	MGT7	1170734	1211	-	yccW
STMMW_10981	STM1085	8	MGT7	1174256	578	-	yccA
STMMW_11131	STM1103	11	MGT7	1190963	851	+	hpaD
STMMW_11181	STM1108	11	MGT7	1195410	896	+	hpaA
STMMW_11191	STM1109	10	MGT7	1196341	917	+	STM1109
STMMW_11221	STM1112	10	MGT7	1198988	919	-	cbpA
STMMW_11240	STM1113	11	MGT7	1200142	362	+	scsA
STMMW_11271	STM1117	16	MGT7	1203688	1241	+	agp
STMMW_11321	STM1123	10	MGT7	1207135	391	-	STM1123
STMMW_11461	STM1138	8	MGT7	1227502	473	+	ycdZ
STMMW_11471	STM1139	11	MGT7	1228014	746	-	csgG
STMMW_11481	STM1140	10	MGT7	1228874	416	-	csgF
STMMW_11541	STM1146	11	MGT7	1232593	320	+	ymdA
STMMW_11571	STM1149	13	MGT7	1234981	1154	-	mdoC
STMMW_11581	STM1150	11	MGT7	1236407	1535	+	mdoG
STMMW_11591	STM1151	16	MGT7	1237943	2535	+	mdoH
STMMW_11601	STM1152	14	MGT7	1240552	227	+	yceK
STMMW_11611	STM1153	11	MGT7	1240780	374	-	msyB
STMMW_11631	STM1155	13	MGT7	1242605	920	-	htrB
STMMW_11641	STM1156	16	MGT7	1243745	1052	+	yceA
STMMW_11651	STM1157	15	MGT7	1244849	575	-	yceI
STMMW_11671	STM1159	13	MGT7	1246256	113	-	yceO
STMMW_11771	STM1169	15	MGT7	1253765	923	+	mviM
STMMW_11791	STM1171	9	MGT7	1256609	422	-	flgN
STMMW_11811	STM1173	9	MGT7	1257421	659	-	flgA
STMMW_11831	STM1175	9	MGT7	1258657	404	+	flgC
STMMW_11841	STM1176	9	MGT7	1259073	698	+	flgD
STMMW_11851	STM1177	14	MGT7	1259798	1211	+	flgE
STMMW_11871	STM1179	11	MGT7	1261799	782	+	flgG
STMMW_11891	STM1181	11	MGT7	1263346	1097	+	flgI
STMMW_11901	STM1182	16	MGT7	1264444	949	+	flgJ
STMMW_12001	STM1191	11	MGT7	1275836	173	+	rpmF
STMMW_12041	STM1195	10	MGT7	1279213	734	+	fabG
STMMW_12061	STM1197	10	MGT7	1280461	1205	+	fabF
STMMW_12101	STM1201	10	MGT7	1284256	1000	+	holB
STMMW_12111	STM1202	10	MGT7	1285267	797	+	ycfH
STMMW_12121	STM1203	11	MGT7	1286359	1433	+	ptsG
STMMW_12141	STM1205	11	MGT7	1290393	359	+	ycfF
STMMW_12171	STM1208	11	MGT7	1291782	804	+	ycfN
STMMW_12261	STM1217	16	MGT7	1302558	1310	+	ycfU
STMMW_12271	STM1218	16	MGT7	1303869	693	+	ycfV
STMMW_12401	STM1230	16	MGT7	1317216	1463	-	phoQ
STMMW_12541	STM1244	16	MGT7	1331166	263	-	pagD
STMMW_12561	STM1249	16	MGT7	1334035	344	-	STM1249
STMMW_12611	STM1254	16	MGT7	1338117	314	-	STM1254
STMMW_12651	STM1258	10	MGT7	1342524	790	+	STM1258
STMMW_12701	STM1264	11	MGT7	1346586	788	+	aadA
STMMW_12711	STM1265	10	MGT7	1347519	593	+	STM1265
STMMW_12751	STM1269	11	MGT7	1349843	545	+	STM1269
STMMW_12761	STM1270	8	MGT7	1350585	638	+	yeaS
STMMW_12791	STM1273	11	MGT7	1352173	641	+	STM1273
STMMW_12851	STM1278	13	MGT7	1354893	1184	-	yeaN
STMMW_12861	STM1279	10	MGT7	1356178	794	+	yeaM
STMMW_12881	STM1282	13	MGT7	1357712	514	-	yeaK
STMMW_12901	STM1284	16	MGT7	1360410	1286	-	yeaH
STMMW_12911	STM1285	15	MGT7	1361819	1934	-	yeaG
STMMW_12921	STM1286	10	MGT7	1364180	746	+	mipA
STMMW_12931	STM1287	16	MGT7	1365216	1196	+	STM1287
STMMW_13021	STM1295	10	MGT7	1372901	1856	-	sppA
STMMW_13051	STM1298	16	MGT7	1376648	1949	+	topB
STMMW_13071	STM1300	11	MGT7	1380209	275	+	STM1300
STMMW_13081	STM1301	10	MGT7	1380485	375	-	STM1301
STMMW_13101	STM1303	10	MGT7	1382185	1226	+	astC
STMMW_13111	STM1304	14	MGT7	1383412	1024	+	astA
STMMW_13121	STM1305	16	MGT7	1384437	1474	+	astD
STMMW_13131	STM1306	16	MGT7	1385912	1339	+	astB
STMMW_13151	STM1308	10	MGT7	1388548	485	+	spy
STMMW_13161	STM1309	13	MGT7	1389108	908	-	STM1309
STMMW_13221	STM1315	11	MGT7	1394046	764	+	celD
STMMW_13281	STM1321	10	MGT7	1401594	599	-	ydjM
STMMW_13301	STM1323	10	MGT7	1403148	536	+	yniB
STMMW_13321	STM1325	14	MGT7	1404694	290	-	ydiZ
STMMW_13371	STM1330	14	MGT7	1408540	836	+	STM1330
STMMW_13401	STM1333	11	MGT7	1412193	1928	+	thrS
STMMW_13421	STM1335	11	MGT7	1414763	197	+	rpmI
STMMW_13431	STM1336	9	MGT7	1415011	356	+	rplT
STMMW_13441	STM1337	11	MGT7	1415669	983	+	pheS
STMMW_13451	STM1338	10	MGT7	1416668	2387	+	pheT
STMMW_13461	STM1339	11	MGT7	1419060	299	+	himA
STMMW_13521	STM1345	16	MGT7	1423564	1442	+	ydiU
STMMW_13651	STM1358	14	MGT7	1439608	758	-	aroD
STMMW_13741	STM1368	10	MGT7	1450533	1346	-	STM1368
STMMW_13761	STM1370	11	MGT7	1452683	1487	+	sufB
STMMW_13801	STM1374	10	MGT7	1457409	416	+	ynhA
STMMW_13891	STM1384	16	MGT7	1469409	1014	-	ttrC
STMMW_13921	STM1387	11	MGT7	1473119	594	+	ttrR
STMMW_13941	STM1389	10	MGT7	1474119	959	-	orf319
STMMW_13961	STM1391	16	MGT7	1476158	638	-	ssrB
STMMW_14021	STM1397	11	MGT7	1483592	326	+	sseA
STMMW_14061	STM1401	14	MGT7	1486458	587	+	sseD
STMMW_14101	STM1405	11	MGT7	1488749	685	+	sseG
STMMW_14111	STM1406	10	MGT7	1489528	215	+	ssaG
STMMW_14121	STM1407	10	MGT7	1489784	227	+	ssaH
STMMW_14151	STM1410	11	MGT7	1491035	548	+	STM1410
STMMW_14171	STM1412	16	MGT7	1492255	981	+	ssaL
STMMW_14201	STM1415	10	MGT7	1495693	1290	+	ssaN
STMMW_14211	STM1416	11	MGT7	1496984	379	+	ssaO
STMMW_14221	STM1417	11	MGT7	1497364	354	+	ssaP
STMMW_14241	STM1419	10	MGT7	1498735	647	+	ssaR
STMMW_14291	STM1426	16	MGT7	1503543	641	+	ribE
STMMW_14301	STM1427	10	MGT7	1504226	1148	-	cfa
STMMW_14361	STM1433	11	MGT7	1511268	347	+	ydhD
STMMW_14391	STM1436	10	MGT7	1512917	1097	-	nemA
STMMW_14451	STM1442	8	MGT7	1518578	895	-	ydhJ
STMMW_14481	STM1445	10	MGT7	1520359	467	-	slyB
STMMW_14491	STM1446	16	MGT7	1521098	1121	+	ydhH
STMMW_14541	STM1451	10	MGT7	1525731	605	-	gst
STMMW_14561	STM1453	11	MGT7	1528548	635	-	nth
STMMW_14571	STM1454	10	MGT7	1529184	691	-	ydgQ
STMMW_14591	STM1456	10	MGT7	1530502	1058	-	ydgO
STMMW_14621	STM1459	11	MGT7	1534340	580	-	STM1459
STMMW_14691	STM1468	16	MGT7	1542178	1646	+	fumA
STMMW_14711	STM1470	10	MGT7	1545396	925	-	tus
STMMW_14781	STM1478	15	MGT7	1554217	944	-	ydgH
STMMW_14791	STM1479	10	MGT7	1555688	1529	+	pntA
STMMW_14801	STM1480	16	MGT7	1557228	1388	+	pntB
STMMW_14831	STM1483	11	MGT7	1560606	315	+	ydgE
STMMW_14911	STM1491	13	MGT7	1568516	1148	-	STM1491
STMMW_14921	STM1492	13	MGT7	1569665	646	-	STM1492
STMMW_14941	STM1494	16	MGT7	1571252	710	-	STM1494
STMMW_14951	STM1495	16	MGT7	1572267	614	-	ynfI
STMMW_15001	STM1500	10	MGT7	1579540	308	-	ynfD
STMMW_15021	STM1502	16	MGT7	1580703	560	-	speG
STMMW_15031	STM1503	10	MGT7	1581299	341	-	ynfB
STMMW_15051	STM1505	10	MGT7	1582241	1214	+	rspA
STMMW_15121	STM1512	16	MGT7	1589680	2042	+	dcp
STMMW_15151	STM1515	14	MGT7	1593323	392	+	ydeI
STMMW_15231	STM1523	14	MGT7	1600201	872	-	yneJ
STMMW_15261	STM1526	14	MGT7	1603564	358	+	yneG
STMMW_15321	STM1533	14	MGT7	1608915	1042	-	STM1533
STMMW_15331	STM1534	14	MGT7	1609975	410	-	STM1534
STMMW_15371	STM1538	16	MGT7	1612039	1752	-	STM1538
STMMW_15581	STM1563	16	MGT7	1644230	431	-	osmC
STMMW_15601	STM1565	16	MGT7	1645484	143	+	rpsV
STMMW_15681	STM1573	16	MGT7	1656398	380	+	STM1573
STMMW_15791	STM1584	16	MGT7	1670643	1493	+	ansP
STMMW_15801	STM1585	14	MGT7	1672213	221	-	STM1585
STMMW_15831	STM1588	16	MGT7	1676091	665	-	yncC
STMMW_15851	STM1590	10	MGT7	1678339	515	+	yncA
STMMW_15871	STM1592	10	MGT7	1679308	233	-	ydcY
STMMW_15921	STM1597	16	MGT7	1686828	1445	-	ydcW
STMMW_15981	STM1603	16	MGT7	1693399	230	+	yncJ
STMMW_16021	STM1607	16	MGT7	1697532	668	-	STM1607
STMMW_16031	STM1608	13	MGT7	1698356	596	-	tehB
STMMW_16041	STM1609	16	MGT7	1698953	999	-	tehA
STMMW_16051	STM1610	16	MGT7	1700059	980	+	ydcK
STMMW_16131	STM1618	16	MGT7	1706561	791	+	STM1618
STMMW_16171	STM1622	16	MGT7	1709821	1655	-	ydcG
STMMW_16181	STM1623	16	MGT7	1711696	1508	-	STM1623
STMMW_16341	STM1639	16	MGT7	1729817	530	-	cybB
STMMW_16361	STM1641	16	MGT7	1731328	3902	-	hrpA
STMMW_16371	STM1642	16	MGT7	1735431	605	+	acpD
STMMW_16391	STM1644	10	MGT7	1736625	323	-	ydbL
STMMW_16421	STM1647	16	MGT7	1740023	989	+	ldhA
STMMW_16431	STM1648	10	MGT7	1741123	410	+	hslJ
STMMW_16451	STM1650	11	MGT7	1741759	299	+	STM1650
STMMW_16481	STM1653	10	MGT7	1746609	338	-	STM1653
STMMW_16501	STM1654	13	MGT7	1747303	935	+	ydaO
STMMW_16521	STM1656	14	MGT7	1750142	983	-	STM1656
STMMW_16541	STM1658	10	MGT7	1752836	563	-	ydaL
STMMW_16551	STM1659	10	MGT7	1753657	515	+	ogt
STMMW_16561	STM1660	10	MGT7	1754326	794	+	fnr
STMMW_16571	STM1661	11	MGT7	1755271	947	+	ydaA
STMMW_16591	STM1663	10	MGT7	1756766	1031	+	ynaI
STMMW_16601	STM1664	14	MGT7	1757883	602	-	STM1664
STMMW_16841	STM1689	8	MGT7	1781458	223	-	pspB
STMMW_16871	STM1692	16	MGT7	1783672	1649	+	sapA
STMMW_16891	STM1694	11	MGT7	1786284	876	+	sapC
STMMW_16901	STM1695	11	MGT7	1787161	991	+	sapD
STMMW_16911	STM1696	11	MGT7	1788154	806	+	sapF
STMMW_16921	STM1697	11	MGT7	1788976	709	-	STM1697
STMMW_16961	STM1700	11	MGT7	1792130	788	+	fabI
STMMW_16981	STM1702	16	MGT7	1794340	1934	+	rnb
STMMW_17001	STM1704	16	MGT7	1798906	752	+	yciT
STMMW_17002	STM1705	8	MGT7	1799917	218	+	osmB
STMMW_17011	STM1706	10	MGT7	1800255	326	-	yciH
STMMW_17041	STM1709	8	MGT7	1802685	308	-	yciS
STMMW_17081	STM1713	11	MGT7	1808401	974	-	cysB
STMMW_17131	STM1717	13	MGT7	1814363	761	+	yciK
STMMW_17181	STM1723	10	MGT7	1818544	1562	+	trpE
STMMW_17251	STM1730	10	MGT7	1826401	506	+	yciE
STMMW_17351	STM1740	10	MGT7	1834356	329	+	yciU
STMMW_17371	STM1742	10	MGT7	1835617	1004	-	oppF
STMMW_17391	STM1744	16	MGT7	1837637	908	-	oppC
STMMW_17411	STM1746	16	MGT7	1839602	1748	-	oppA
STMMW_17431	STM1748	11	MGT7	1841998	647	-	ychE
STMMW_17461	STM1751	10	MGT7	1847277	413	+	hns
STMMW_17471	STM1752	11	MGT7	1847822	908	-	galU
STMMW_17531	STM1761	8	MGT7	1855491	677	-	narI
STMMW_17591	STM1767	11	MGT7	1866073	642	+	narL
STMMW_17601	STM1768	10	MGT7	1866716	1424	-	ychP
STMMW_17631	STM1771	10	MGT7	1869247	1100	+	chaA
STMMW_17661	STM1774	11	MGT7	1872106	389	-	sirC
STMMW_17691	STM1777	10	MGT7	1874448	1256	-	hemA
STMMW_17721	STM1780	11	MGT7	1877755	947	+	prsA
STMMW_17731	STM1781	10	MGT7	1878851	1661	+	ychM
STMMW_17741	STM1782	13	MGT7	1880557	278	-	ychH
STMMW_17801	STM1788	10	MGT7	1887749	731	+	STM1788
STMMW_17811	STM1789	10	MGT7	1888481	592	+	STM1789
STMMW_17881	STM1796	16	MGT7	1895064	1712	+	treA
STMMW_17891	STM1797	13	MGT7	1896839	254	-	ymgE
STMMW_17911	STM1799	9	MGT7	1898010	611	-	emtA
STMMW_17951	STM1803	16	MGT7	1902683	1298	-	dadA
STMMW_17971	STM1805	11	MGT7	1905883	719	-	fadR
STMMW_18001	STM1808	10	MGT7	1909147	341	+	STM1808
STMMW_18011	STM1809	11	MGT7	1909560	173	-	STM1809
STMMW_18041	STM1812	10	MGT7	1910953	659	-	ycgM
STMMW_18081	STM1816	11	MGT7	1913628	266	+	minE
STMMW_18091	STM1817	16	MGT7	1914016	1127	-	rnd
STMMW_18101	STM1818	16	MGT7	1915216	1685	-	fadD
STMMW_18121	STM1820	13	MGT7	1917759	695	-	yeaZ
STMMW_18151	STM1823	10	MGT7	1920903	179	-	yoaH
STMMW_18171	STM1825	16	MGT7	1922531	578	+	yeaB
STMMW_18191	STM1827	16	MGT7	1924773	1703	+	STM1827
STMMW_18211	STM1829	11	MGT7	1928070	310	-	STM1829
STMMW_18261	STM1834	10	MGT7	1932141	566	+	yebN
STMMW_18271	STM1835	10	MGT7	1932708	805	-	rrmA
STMMW_18292	STM1838	16	MGT7	1935768	141	-	yobF
STMMW_18293	STM1839	10	MGT7	1936558	287	-	STM1839
STMMW_18301	STM1841	10	MGT7	1937217	239	+	STM1841
STMMW_18311	STM1842	11	MGT7	1937668	791	-	kdgR
STMMW_18321	STM1843	14	MGT7	1938635	1373	+	STM1843
STMMW_18331	STM1844	11	MGT7	1940056	881	-	htpX
STMMW_18371	STM1848	10	MGT7	1944609	1283	+	yebS
STMMW_18381	STM1849	10	MGT7	1945893	2601	+	STM1849
STMMW_18391	STM1850	16	MGT7	1948572	1439	+	yebU
STMMW_18431	STM1854	15	MGT7	1951560	164	-	STM1854
STMMW_18551	STM1874	12	MGT7	1968664	874	-	STM1874
STMMW_18561	STM1875	12	MGT7	1969539	374	-	yobA
STMMW_18571	STM1876	12	MGT7	1970051	230	+	holE
STMMW_18581	STM1877	12	MGT7	1970389	656	+	STM1877
STMMW_18601	STM1879	16	MGT7	1971802	2051	-	ptrB
STMMW_18661	STM1885	16	MGT7	1977618	1811	-	edd
STMMW_18671	STM1886	11	MGT7	1979664	1475	-	zwf
STMMW_18691	STM1888	11	MGT7	1982474	1442	+	pykA
STMMW_18721	STM1891	10	MGT7	1986412	1001	-	znuA
STMMW_18761	STM1895	13	MGT7	1990070	611	-	ruvA
STMMW_18811	STM1898	13	MGT7	1993225	521	-	ruvC
STMMW_18881	STM1905	10	MGT7	1999075	743	+	yecO
STMMW_18901	STM1907	16	MGT7	2001022	746	-	cutC
STMMW_18921	STM1909	13	MGT7	2002594	1733	+	argS
STMMW_18961	STM1913	11	MGT7	2008210	2077	-	flhA
STMMW_18971	STM1914	14	MGT7	2010288	1143	-	flhB
STMMW_18991	STM1916	11	MGT7	2012280	389	-	cheY
STMMW_19001	STM1917	11	MGT7	2012687	1049	-	cheB
STMMW_19071	STM1924	10	MGT7	2021133	584	-	flhC
STMMW_19081	STM1925	10	MGT7	2021718	346	-	flhD
STMMW_19111	STM1928	10	MGT7	2023297	1421	-	otsA
STMMW_19171	STM1935	11	MGT7	2029388	497	+	ftn
STMMW_19261	STM1947	10	MGT7	2038248	652	-	uvrY
STMMW_19311	STM1952	10	MGT7	2041379	647	-	yecS
STMMW_19351	STM1956	9	MGT7	2044744	719	-	fliA
STMMW_19421	STM1962	9	MGT7	2051225	367	+	fliT
STMMW_19451	STM1965	16	MGT7	2053739	1265	+	yedE
STMMW_19461	STM1966	11	MGT7	2055005	229	+	yedF
STMMW_19501	STM1970	11	MGT7	2058219	987	+	fliG
STMMW_19521	STM1972	16	MGT7	2059907	1369	+	fliI
STMMW_19561	STM1976	11	MGT7	2063532	1004	+	fliM
STMMW_19581	STM1978	9	MGT7	2064947	376	+	fliO
STMMW_19631	STM1983	11	MGT7	2068086	197	-	dsrB
STMMW_19721	STM1993	10	MGT7	2075830	695	-	yedJ
STMMW_20411	STM2009	14	MGT7	2091304	1454	-	amn
STMMW_20501	STM2019	14	MGT7	2099694	1505	-	cbiP
STMMW_20911	STM2061	14	MGT7	2135402	467	-	sbmC
STMMW_20991	STM2068	11	MGT7	2145824	1364	-	yeeF
STMMW_21021	STM2071	13	MGT7	2149612	899	+	hisG
STMMW_21121	STM2081	11	MGT7	2159358	1406	-	gnd
STMMW_21331	STM2102	14	MGT7	2183958	1478	-	wzxC
STMMW_21361	STM2105	14	MGT7	2188498	1442	-	manC
STMMW_21371	STM2106	16	MGT7	2189941	1219	-	wcaI
STMMW_21431	STM2111	9	MGT7	2194316	746	-	wcaE
STMMW_21441	STM2112	15	MGT7	2195075	1214	-	wcaD
STMMW_21451	STM2113	15	MGT7	2196290	1191	-	wcaC
STMMW_21481	STM2116	16	MGT7	2198898	2159	-	wzc
STMMW_21491	STM2117	13	MGT7	2201058	445	-	wzb
STMMW_21541	STM2122	11	MGT7	2207556	641	-	udk
STMMW_21571	STM2125	14	MGT7	2212489	1352	+	yegD
STMMW_21671	STM2136	16	MGT7	2229682	1361	+	yegQ
STMMW_21691	STM2138	16	MGT7	2232576	416	-	STM2138
STMMW_21931	STM2161	8	MGT7	2257157	107	+	STM2161
STMMW_21941	STM2162	8	MGT7	2257265	825	-	yehW
STMMW_21961	STM2164	10	MGT7	2258908	1161	-	yehY
STMMW_21981	STM2166	10	MGT7	2261171	2297	-	bglX
STMMW_21991	STM2167	16	MGT7	2263735	1730	+	dld
STMMW_22011	STM2169	8	MGT7	2266636	587	-	yohC
STMMW_22061	STM2174	16	MGT7	2270722	938	-	yohI
STMMW_22081	STM2176	16	MGT7	2272977	644	-	STM2176
STMMW_22151	STM2183	10	MGT7	2279164	884	+	cdd
STMMW_22161	STM2184	11	MGT7	2280225	719	+	sanA
STMMW_22181	STM2186	16	MGT7	2281391	1241	+	STM2186
STMMW_22201	STM2188	16	MGT7	2283936	1010	-	mglC
STMMW_22261	STM2194	10	MGT7	2291440	857	+	yeiG
STMMW_22351	STM2203	16	MGT7	2302658	857	+	nfo
STMMW_22371	STM2205	11	MGT7	2305285	857	-	fruK
STMMW_22391	STM2207	13	MGT7	2307722	1181	+	setB
STMMW_22441	STM2213	14	MGT7	2312524	719	+	yeiU
STMMW_22481	STM2217	16	MGT7	2318033	1094	+	yejB
STMMW_22491	STM2218	16	MGT7	2319128	1024	+	yejE
STMMW_22501	STM2219	16	MGT7	2320154	1589	+	yejF
STMMW_22511	STM2220	10	MGT7	2321747	344	-	yejG
STMMW_22551	STM2224	11	MGT7	2326432	284	+	rplY
STMMW_22571	STM2226	11	MGT7	2327473	1007	-	yejK
STMMW_22572	STM2227	13	MGT7	2328660	227	+	yejL
STMMW_22801	STM2255	14	MGT7	2353682	602	-	napC
STMMW_22851	STM2260	14	MGT7	2358904	259	-	napD
STMMW_22891	STM2264	16	MGT7	2362480	650	-	alkB
STMMW_22931	STM2269	10	MGT7	2367307	2669	+	yojN
STMMW_22961	STM2272	13	MGT7	2373710	2636	-	gyrA
STMMW_23021	STM2278	11	MGT7	2383797	1130	+	nrdB
STMMW_23061	STM2282	10	MGT7	2387529	1070	-	glpQ
STMMW_23071	STM2283	11	MGT7	2388604	1358	-	glpT
STMMW_23091	STM2285	16	MGT7	2391864	1248	+	glpB
STMMW_23101	STM2286	16	MGT7	2393113	1186	+	glpC
STMMW_23171	STM2293	16	MGT7	2400464	1196	-	STM2293
STMMW_23241	STM2300	10	MGT7	2408075	895	+	STM2300
STMMW_23251	STM2301	10	MGT7	2408971	1642	+	pqaB
STMMW_23271	STM2303	13	MGT7	2410946	376	+	STM2303
STMMW_23301	STM2306	13	MGT7	2413040	958	-	menC
STMMW_23311	STM2307	11	MGT7	2413999	856	-	menB
STMMW_23321	STM2308	11	MGT7	2414870	758	-	yfbB
STMMW_23341	STM2310	13	MGT7	2417381	1295	-	menF
STMMW_23391	STM2316	16	MGT7	2424353	1277	-	nuoN
STMMW_23412	STM2319	8	MGT7	2429502	298	-	nuoK
STMMW_23431	STM2321	11	MGT7	2430362	542	-	nuoI
STMMW_23471	STM2325	11	MGT7	2435988	496	-	nuoE
STMMW_23491	STM2327	11	MGT7	2438376	662	-	nuoB
STMMW_23531	STM2331	16	MGT7	2441994	1214	+	yfbQ
STMMW_23601	STM2338	16	MGT7	2449217	2144	+	pta
STMMW_23641	STM2342	16	MGT7	2454931	1381	-	STM2342
STMMW_23671	STM2345	10	MGT7	2457382	1019	+	STM2345
STMMW_23691	STM2347	8	MGT7	2459018	551	-	yfcE
STMMW_23741	STM2352	10	MGT7	2462917	707	-	hisM
STMMW_23801	STM2358	14	MGT7	2468647	1103	-	STM2358
STMMW_23811	STM2359	14	MGT7	2469752	1421	-	STM2359
STMMW_23821	STM2360	14	MGT7	2471264	1397	-	STM2360
STMMW_23831	STM2361	14	MGT7	2472872	1427	+	STM2361
STMMW_23841	STM2362	11	MGT7	2474335	1517	-	purF
STMMW_23861	STM2364	13	MGT7	2476689	674	-	dedD
STMMW_23871	STM2365	10	MGT7	2477364	1257	-	folC
STMMW_23881	STM2366	11	MGT7	2478689	914	-	accD
STMMW_23891	STM2367	11	MGT7	2479753	659	-	dedA
STMMW_23901	STM2368	9	MGT7	2480461	812	-	truA
STMMW_23941	STM2372	13	MGT7	2484596	1174	-	STM2372
STMMW_24081	STM2386	15	MGT7	2496759	551	+	yfcN
STMMW_24101	STM2388	16	MGT7	2498104	2147	-	yfcX
STMMW_24111	STM2389	10	MGT7	2500252	1309	-	yfcY
STMMW_24161	STM2395	16	MGT7	2506054	938	-	pgtE
STMMW_24271	STM2403	15	MGT7	2517963	965	-	glk
STMMW_24291	STM2405	16	MGT7	2520387	1652	-	STM2405
STMMW_24301	STM2406	10	MGT7	2522219	998	+	STM2406
STMMW_24321	STM2408	10	MGT7	2523718	1241	-	mntH
STMMW_24331	STM2409	16	MGT7	2525302	1202	+	nupC
STMMW_24341	STM2410	16	MGT7	2526557	2189	-	yfeA
STMMW_24371	STM2415	13	MGT7	2530162	1415	-	gltX
STMMW_24431	STM2424	13	MGT7	2536769	926	-	yfeR
STMMW_24491	STM2430	11	MGT7	2543230	971	+	cysK
STMMW_24501	STM2431	11	MGT7	2544585	257	+	ptsH
STMMW_24551	STM2436	11	MGT7	2548502	1292	+	ptsJ
STMMW_24591	STM2440	16	MGT7	2551650	911	-	cysM
STMMW_24641	STM2445	10	MGT7	2556598	791	-	ucpA
STMMW_24651	STM2446	13	MGT7	2557627	899	-	STM2446
STMMW_24671	STM2448	11	MGT7	2559258	449	-	yfeZ
STMMW_24731	STM2454	13	MGT7	2564059	1052	-	eutR
STMMW_24751	STM2456	11	MGT7	2565666	659	-	eutL
STMMW_24781	STM2459	16	MGT7	2568623	1403	-	eutA
STMMW_24791	STM2460	13	MGT7	2570027	1222	-	eutH
STMMW_24801	STM2461	16	MGT7	2571369	1187	-	eutG
STMMW_24821	STM2463	16	MGT7	2573398	1401	-	eutE
STMMW_24861	STM2467	10	MGT7	2576559	799	-	eutT
STMMW_24871	STM2468	13	MGT7	2577359	685	-	eutQ
STMMW_24911	STM2472	16	MGT7	2579978	2279	-	maeB
STMMW_24921	STM2473	13	MGT7	2582529	950	+	talA
STMMW_24941	STM2475	15	MGT7	2585562	230	-	STM2475
STMMW_24971	STM2478	9	MGT7	2587867	1298	+	STM2478
STMMW_24981	STM2479	14	MGT7	2589614	1961	-	aegA
STMMW_25022	STM2484	15	MGT7	2598848	200	+	STM2484
STMMW_25091	STM2491	11	MGT7	2605639	469	+	bcp
STMMW_25111	STM2494	16	MGT7	2607970	1463	+	STM2494
STMMW_25131	STM2496	11	MGT7	2609859	725	-	yfgE
STMMW_25151	STM2498	16	MGT7	2612032	626	-	upp
STMMW_25181	STM2501	11	MGT7	2614936	2066	+	ppk
STMMW_25191	STM2502	10	MGT7	2617007	1541	+	ppx
STMMW_25351	STM2518	11	MGT7	2651147	221	-	yfgJ
STMMW_25401	STM2523	11	MGT7	2656256	1118	-	gcpE
STMMW_25521	STM2535	10	MGT7	2675232	785	-	sseB
STMMW_25531	STM2536	10	MGT7	2676118	1283	-	pepB
STMMW_25591	STM2542	11	MGT7	2681123	386	-	nifU
STMMW_25601	STM2543	11	MGT7	2681537	1214	-	nifS
STMMW_25631	STM2546	10	MGT7	2684436	803	+	suhB
STMMW_25671	STM2550	10	MGT7	2688320	1013	+	asrC
STMMW_25681	STM2551	10	MGT7	2689334	986	-	STM2551
STMMW_25711	STM2554	16	MGT7	2692353	1133	-	hcaT
STMMW_25741	STM2557	16	MGT7	2696632	1544	+	cadC
STMMW_25751	STM2558	11	MGT7	2698537	1331	+	cadB
STMMW_25801	STM2563	10	MGT7	2705424	749	-	yfhG
STMMW_25851	STM2569	10	MGT7	2714569	635	-	yfhB
STMMW_25861	STM2570	10	MGT7	2715208	1361	-	STM2570
STMMW_25961	STM2580	11	MGT7	2723926	905	-	era
STMMW_25971	STM2581	11	MGT7	2724832	676	-	rnc
STMMW_26571	STM2637	12	MGT7	2777317	479	-	rseC
STMMW_26581	STM2638	12	MGT7	2777797	952	-	rseB
STMMW_26591	STM2639	12	MGT7	2778750	649	-	rseA
STMMW_26601	STM2640	12	MGT7	2779431	575	-	rpoE
STMMW_26711	STM2651	16	MGT7	2789883	2660	+	yfiQ
STMMW_26761	STM2660	11	MGT7	2802119	2573	-	clpB
STMMW_26781	STM2662	11	MGT7	2805554	976	-	rluD
STMMW_26841	STM2670	11	MGT7	2811478	1070	-	aroF
STMMW_26851	STM2671	11	MGT7	2812988	518	+	yfiR
STMMW_26931	STM2679	11	MGT7	2819630	1199	+	yfjD
STMMW_26991	STM2685	9	MGT7	2825077	338	+	smpA
STMMW_27041	STM2690	16	MGT7	2839122	1409	+	STM2690
STMMW_27051	STM2691	15	MGT7	2840532	2176	+	STM2691
STMMW_27061	STM2692	12	MGT7	2842716	1163	+	STM2692
STMMW_27521	STM2785	16	MGT7	2933779	660	-	tctD
STMMW_27551	STM2788	16	MGT7	2936028	1514	+	STM2788
STMMW_27561	STM2789	16	MGT7	2937836	986	+	STM2789
STMMW_27571	STM2790	16	MGT7	2938848	1268	+	ygaF
STMMW_27581	STM2791	16	MGT7	2940138	1448	+	gabD
STMMW_27591	STM2792	16	MGT7	2941601	1283	+	gabT
STMMW_27741	STM2807	10	MGT7	2952514	2116	+	nrdE
STMMW_27791	STM2812	10	MGT7	2959444	1184	+	STM2812
STMMW_27821	STM2815	11	MGT7	2962971	1538	+	emrB
STMMW_27851	STM2818	13	MGT7	2966939	1556	-	gshA
STMMW_27881	STM2826	11	MGT7	2970955	185	-	csrA
STMMW_27891	STM2827	10	MGT7	2971375	2630	-	alaS
STMMW_27971	STM2835	11	MGT7	2980229	779	+	srlD
STMMW_28091	STM2847	13	MGT7	2992583	763	-	hycG
STMMW_28211	STM2859	16	MGT7	3003709	2078	+	fhlA
STMMW_28251	STM2863	8	MGT7	3008111	856	+	sitC
STMMW_28301	STM2868	11	MGT7	3013346	452	-	STM2868
STMMW_28331	STM2871	14	MGT7	3015032	729	-	prgK
STMMW_28361	STM2874	14	MGT7	3016349	1178	-	prgH
STMMW_28381	STM2876	16	MGT7	3019863	1661	+	hilA
STMMW_28391	STM2877	10	MGT7	3021542	482	+	iagB
STMMW_28411	STM2879	11	MGT7	3023696	392	-	sicP
STMMW_28461	STM2884	11	MGT7	3027864	1229	-	sipC
STMMW_28471	STM2885	11	MGT7	3029121	1781	-	sipB
STMMW_28491	STM2887	10	MGT7	3031540	1070	-	spaS
STMMW_28511	STM2889	9	MGT7	3033392	260	-	spaQ
STMMW_28541	STM2892	11	MGT7	3035254	1009	-	invJ
STMMW_28551	STM2893	11	MGT7	3036264	442	-	invI
STMMW_28591	STM2897	16	MGT7	3040489	1118	-	invE
STMMW_28601	STM2898	15	MGT7	3041608	1684	-	invG
STMMW_28621	STM2900	11	MGT7	3044396	443	+	invH
STMMW_28721	STM2909	16	MGT7	3050328	2525	+	mutS
STMMW_28741	STM2911	14	MGT7	3053297	1197	-	STM2911
STMMW_28751	STM2912	14	MGT7	3054582	932	+	STM2912
STMMW_28771	STM2914	16	MGT7	3057053	946	-	STM2914
STMMW_28831	STM2920	10	MGT7	3062614	404	-	STM2920
STMMW_28851	STM2922	14	MGT7	3063783	1426	+	STM2922
STMMW_28861	STM2923	16	MGT7	3065220	236	+	STM2923
STMMW_28881	STM2925	16	MGT7	3066556	1133	-	nlpD
STMMW_28921	STM2929	11	MGT7	3070277	475	-	ispF
STMMW_28941	STM2931	8	MGT7	3071481	311	-	ygbQ
STMMW_28971	STM2934	10	MGT7	3072963	1425	-	cysN
STMMW_28981	STM2935	11	MGT7	3074398	908	-	cysD
STMMW_29161	STM2953	10	MGT7	3098752	1637	-	pyrG
STMMW_29211	STM2958	10	MGT7	3106526	2756	+	barA
STMMW_29291	STM2965	11	MGT7	3116334	328	-	yqcC
STMMW_29371	STM2974	13	MGT7	3125676	647	-	fucA
STMMW_29391	STM2976	16	MGT7	3128226	1775	+	fucI
STMMW_29431	STM2980	10	MGT7	3132771	1100	-	ygdE
STMMW_29451	STM2982	11	MGT7	3134278	917	-	gcvA
STMMW_29521	STM2991	11	MGT7	3141362	1253	-	amiC
STMMW_29551	STM2994	16	MGT7	3146118	3541	-	recB
STMMW_29571	STM2996	16	MGT7	3152718	3371	-	recC
STMMW_29581	STM2997	11	MGT7	3156105	320	-	ppdC
STMMW_29591	STM2998	11	MGT7	3156426	391	-	ygdB
STMMW_29601	STM2999	10	MGT7	3156818	559	-	ppdB
STMMW_29611	STM3000	10	MGT7	3157378	460	-	ppdA
STMMW_29631	STM3002	8	MGT7	3158824	875	-	lgt
STMMW_29641	STM3003	16	MGT7	3159915	2246	-	ptsP
STMMW_29731	STM3011	13	MGT7	3170630	1028	+	galR
STMMW_29751	STM3013	16	MGT7	3172701	1262	-	lysA
STMMW_29781	STM3016	11	MGT7	3175808	1418	-	araE
STMMW_29801	STM3018	10	MGT7	3178398	836	-	kduI
STMMW_29811	STM3019	10	MGT7	3179664	1178	-	yqeF
STMMW_29841	STM3022	15	MGT7	3182529	1229	+	STM3022
STMMW_30001	STM3040	11	MGT7	3199225	1517	-	lysS
STMMW_30031	STM3043	10	MGT7	3203694	674	-	dsbC
STMMW_30061	STM3046	13	MGT7	3206014	413	-	ygfX
STMMW_30111	STM3051	16	MGT7	3209313	1433	+	bglA
STMMW_30181	STM3058	10	MGT7	3219650	1138	-	pepP
STMMW_30221	STM3062	16	MGT7	3223285	1232	-	serA
STMMW_30231	STM3063	11	MGT7	3224783	659	-	rpiA
STMMW_30241	STM3064	11	MGT7	3225596	893	+	iciA
STMMW_30271	STM3066	8	MGT7	3227595	635	-	yggA
STMMW_30291	STM3068	11	MGT7	3229517	1079	-	fba
STMMW_30301	STM3069	11	MGT7	3230698	1163	-	pgk
STMMW_30331	STM3072	8	MGT7	3233754	578	+	STM3072
STMMW_30351	STM3074	10	MGT7	3235041	664	+	STM3074
STMMW_30371	STM3076	13	MGT7	3236399	1991	-	tktA
STMMW_30391	STM3078	11	MGT7	3239525	920	-	speB
STMMW_30471	STM3086	11	MGT7	3248933	1913	-	speA
STMMW_30481	STM3087	11	MGT7	3250918	131	-	yqgB
STMMW_30501	STM3089	11	MGT7	3251348	295	-	yqgD
STMMW_30511	STM3090	11	MGT7	3251699	1154	+	metK
STMMW_30731	STM3112	9	MGT7	3270160	1085	+	mltC
STMMW_30841	STM3124	13	MGT7	3284097	683	+	STM3124
STMMW_30851	STM3125	11	MGT7	3284884	557	-	STM3125
STMMW_30861	STM3126	16	MGT7	3285442	1476	-	STM3126
STMMW_30891	STM3129	10	MGT7	3288979	1484	+	STM3129
STMMW_31071	STM3147	11	MGT7	3308795	1702	-	hybC
STMMW_31081	STM3148	11	MGT7	3310498	1174	-	hybB
STMMW_31131	STM3153	11	MGT7	3316281	494	-	yqhA
STMMW_31151	STM3155	11	MGT7	3317662	410	+	STM3155
STMMW_31181	STM3158	8	MGT7	3319584	425	-	exbD
STMMW_31191	STM3159	8	MGT7	3320016	734	-	exbB
STMMW_31201	STM3160	11	MGT7	3320751	141	-	STM3160
STMMW_31231	STM3163	16	MGT7	3323052	917	-	yqhC
STMMW_31251	STM3165	10	MGT7	3325413	827	+	yqhE
STMMW_31341	STM3174	10	MGT7	3336954	2258	-	parC
STMMW_31411	STM3181	11	MGT7	3343969	1892	-	parE
STMMW_31611	STM3200	16	MGT7	3362566	1433	-	rfaE
STMMW_31701	STM3209	11	MGT7	3374062	215	+	rpsU
STMMW_32171	STM3216	13	MGT7	3380813	1561	-	STM3216
STMMW_32201	STM3219	10	MGT7	3386262	2018	+	fadH
STMMW_32221	STM3221	10	MGT7	3389583	497	+	ygjP
STMMW_32271	STM3226	11	MGT7	3395201	662	+	yqjA
STMMW_32301	STM3230	8	MGT7	3397113	398	+	yqjE
STMMW_32341	STM3234	10	MGT7	3399615	365	+	yhaH
STMMW_32361	STM3236	10	MGT7	3401020	701	+	yhaK
STMMW_32371	STM3237	11	MGT7	3401745	164	+	yhaL
STMMW_32381	STM3238	10	MGT7	3402022	1310	-	yhaN
STMMW_32421	STM3242	14	MGT7	3408767	1208	-	tdcD
STMMW_32431	STM3243	14	MGT7	3410041	1331	-	tdcC
STMMW_32441	STM3244	14	MGT7	3411393	989	-	tdcB
STMMW_32631	STM3263	13	MGT7	3432407	863	-	yraL
STMMW_32651	STM3265	11	MGT7	3435377	352	+	yraN
STMMW_32661	STM3266	11	MGT7	3435751	590	+	yraO
STMMW_32681	STM3268	10	MGT7	3436993	668	-	yraR
STMMW_32751	STM3275	13	MGT7	3441276	886	+	yhbV
STMMW_32761	STM3276	10	MGT7	3442340	1007	+	yhbW
STMMW_32791	STM3279	13	MGT7	3444794	1160	-	mtr
STMMW_32801	STM3280	15	MGT7	3446192	1940	-	deaD
STMMW_32821	STM3282	13	MGT7	3449254	2135	-	pnp
STMMW_32851	STM3285	10	MGT7	3452996	400	-	rbfA
STMMW_32921	STM3294	10	MGT7	3462414	1337	-	mrsA
STMMW_32951	STM3296	11	MGT7	3464697	1934	-	hflB
STMMW_32961	STM3297	10	MGT7	3466735	626	-	ftsJ
STMMW_32981	STM3299	11	MGT7	3467937	476	-	greA
STMMW_33061	STM3307	9	MGT7	3474902	1259	-	murA
STMMW_33091	STM3310	9	MGT7	3476954	634	-	yrbC
STMMW_33141	STM3315	9	MGT7	3480969	986	+	yrbH
STMMW_33151	STM3316	9	MGT7	3481976	566	+	yrbI
STMMW_33171	STM3318	9	MGT7	3483115	522	+	yhbN
STMMW_33181	STM3319	11	MGT7	3483644	725	+	yhbG
STMMW_33221	STM3323	11	MGT7	3486815	854	+	yhbJ
STMMW_33351	STM3336	9	MGT7	3504916	871	-	nanK
STMMW_33371	STM3338	10	MGT7	3506520	1490	-	nanT
STMMW_33391	STM3340	9	MGT7	3509154	791	-	yhcK
STMMW_33461	STM3347	11	MGT7	3514863	404	+	yhcB
STMMW_33581	STM3360	11	MGT7	3528035	470	+	argR
STMMW_33671	STM3369	10	MGT7	3535947	3713	-	yhdP
STMMW_33681	STM3370	11	MGT7	3539854	1469	-	cafA
STMMW_33721	STM3374	11	MGT7	3543523	1043	-	mreB
STMMW_33731	STM3375	16	MGT7	3544874	1940	-	yhdA
STMMW_33741	STM3376	10	MGT7	3547018	974	+	yhdH
STMMW_33761	STM3378	8	MGT7	3549110	599	+	STM3378
STMMW_33781	STM3380	11	MGT7	3550583	1349	+	accC
STMMW_33791	STM3381	11	MGT7	3552041	242	+	yhdT
STMMW_33831	STM3385	11	MGT7	3556269	296	+	fis
STMMW_33851	STM3387	13	MGT7	3557618	164	+	yhdU
STMMW_33911	STM3392	11	MGT7	3565629	221	+	yhdV
STMMW_33931	STM3400	10	MGT7	3573044	232	-	yrdB
STMMW_33981	STM3405	10	MGT7	3575716	1095	-	smf
STMMW_34001	STM3407	10	MGT7	3577468	947	+	fmt
STMMW_34011	STM3408	10	MGT7	3578467	1289	+	sun
STMMW_34051	STM3412	10	MGT7	3581972	425	-	zntR
STMMW_34081	STM3415	11	MGT7	3583308	989	-	rpoA
STMMW_34111	STM3418	11	MGT7	3585383	356	-	rpsM
STMMW_34121	STM3419	11	MGT7	3585886	116	-	rpmJ
STMMW_34131	STM3420	11	MGT7	3586034	1331	-	secY
STMMW_34151	STM3422	11	MGT7	3587811	179	-	rpmD
STMMW_34251	STM3433	11	MGT7	3592027	409	-	rplP
STMMW_34261	STM3434	11	MGT7	3592449	701	-	rpsC
STMMW_34351	STM3443	11	MGT7	3597385	472	-	bfr
STMMW_34391	STM3447	9	MGT7	3601776	470	-	rpsG
STMMW_34421	STM3450	10	MGT7	3603137	356	-	yheM
STMMW_34441	STM3452	13	MGT7	3603880	721	-	yheO
STMMW_34481	STM3456	10	MGT7	3607007	200	-	yheV
STMMW_34521	STM3461	10	MGT7	3612133	311	-	STM3461
STMMW_34551	STM3464	11	MGT7	3613976	869	+	prkB
STMMW_34571	STM3466	11	MGT7	3615653	632	+	crp
STMMW_34581	STM3467	16	MGT7	3616334	2087	+	yhfK
STMMW_34591	STM3468	16	MGT7	3618464	1217	-	argD
STMMW_34601	STM3469	16	MGT7	3619767	563	-	pabA
STMMW_34631	STM3472	10	MGT7	3621230	572	-	ppiA
STMMW_34651	STM3474	16	MGT7	3623523	2543	+	nirB
STMMW_34671	STM3476	10	MGT7	3626655	809	+	nirC
STMMW_34681	STM3477	16	MGT7	3627476	1373	+	cysG
STMMW_34711	STM3481	11	MGT7	3636255	1004	-	trpS
STMMW_34731	STM3483	11	MGT7	3638011	669	-	rpe
STMMW_34741	STM3484	15	MGT7	3638698	836	-	dam
STMMW_34751	STM3485	16	MGT7	3639715	1277	-	damX
STMMW_34771	STM3487	11	MGT7	3642235	521	-	aroK
STMMW_34791	STM3489	11	MGT7	3644460	315	-	yrfA
STMMW_34811	STM3491	11	MGT7	3645222	539	-	yrfC
STMMW_34821	STM3492	11	MGT7	3645762	778	-	yrfD
STMMW_34831	STM3493	10	MGT7	3646637	2576	+	mrcA
STMMW_34891	STM3499	11	MGT7	3654485	1709	-	yhgE
STMMW_34911	STM3501	16	MGT7	3658268	1235	-	envZ
STMMW_34921	STM3502	11	MGT7	3659617	719	-	ompR
STMMW_34951	STM3505	13	MGT7	3663901	227	+	feoA
STMMW_35011	STM3511	11	MGT7	3669449	575	+	yhgI
STMMW_35021	STM3512	11	MGT7	3670449	1268	+	gntT
[truncated: 3,295 more rows]

[truncated: 1 more sheets: 10]
